# Supplementary material for: Analysis of Genetic Variants Associated with COVID-19 Outcome Highlights Different Distributions among Populations
Source: J Pers Med. 2022 Nov 5;12(11):1851. doi: 10.3390/jpm12111851 (PMC9692526; doi:10.3390/jpm12111851)
Supplement: Supplementary file 1 [file jpm-12-01851-s001.zip]

Archive with 2 entries (2 files):
- Supplementary methods.pdf
- supplementary table.xlsx
