# Supplementary material for: Analysis of Genetic Variants Associated with COVID-19 Outcome Highlights Different Distributions among Populations
Source: J Pers Med. 2022 Nov 5;12(11):1851. doi: 10.3390/jpm12111851 (PMC9692526; doi:10.3390/jpm12111851)
Supplement: Supplementary file 1 [file jpm-12-01851-s001.zip › supplementary table.xlsx]

## Sheet: Index
Sheet	Phenotype	Description
1	Infection risk	OR data
2	Infection risk	Percentages
3	Severe illness	OR data
4	Severe illness	Percentages
5	COVID-19 hospitalized	OR data
6	COVID-19 hospitalized	Percentages

## Sheet: 1
sample	pop2	rs143334143	rs2109069	rs2236757	rs2531743	rs73064425	rs879055593	comb_or
HG00096	EUR	0.905797	1.012	0.948767	1.1236	1.04384	0.880282	0.897919
HG00097	EUR	0.905797	1.012	0.948767	1.1236	1.04384	1.136	1.15876
HG00099	EUR	0.905797	1.012	1.054	0.951	1.04384	0.880282	0.844284
HG00100	EUR	0.905797	0.951475	0.948767	1.1236	1.076	1.114	1.10127
HG00101	EUR	0.905797	1.012	0.948767	1.1236	1.04384	0.880282	0.897919
HG00102	EUR	0.905797	0.951475	0.948767	0.951	1.076	0.880282	0.73655
HG00103	EUR	1.065	1.012	1.029	0.951	1.04384	1.114	1.22644
HG00105	EUR	0.905797	0.951475	0.948767	1.1236	1.04384	1.114	1.06836
HG00106	EUR	1.065	1.051	1.054	0.89	1.04384	0.880282	0.964804
HG00107	EUR	0.905797	1.012	0.948767	1.1236	1.04384	0.880282	0.897919
HG00108	EUR	1.065	0.951475	0.948767	1.1236	1.04384	1.114	1.25613
HG00109	EUR	0.905797	1.012	1.029	1.1236	1.04384	1.114	1.23241
HG00110	EUR	0.905797	1.012	1.029	0.89	1.04384	0.880282	0.771388
HG00111	EUR	0.905797	0.951475	1.029	1.1236	1.04384	1.114	1.15871
HG00112	EUR	0.905797	0.951475	0.948767	0.951	1.076	1.114	0.932107
HG00113	EUR	0.905797	0.951475	1.029	0.951	1.04384	0.880282	0.774962
HG00114	EUR	0.905797	1.012	1.029	1.1236	1.04384	1.114	1.23241
HG00115	EUR	0.905797	1.012	0.948767	0.951	1.04384	0.880282	0.759989
HG00116	EUR	0.905797	0.951475	0.948767	0.951	1.04384	0.880282	0.714536
HG00117	EUR	0.905797	1.051	0.948767	1.1236	1.04384	0.880282	0.932522
HG00118	EUR	0.905797	0.951475	1.054	0.951	1.04384	1.114	1.00454
HG00119	EUR	1.065	1.012	0.948767	1.1236	1.04384	0.880282	1.05574
HG00120	EUR	0.905797	1.012	0.948767	0.951	1.076	0.880282	0.783403
HG00121	EUR	0.905797	1.012	0.948767	0.951	1.076	1.114	0.9914
HG00122	EUR	0.905797	0.951475	1.029	1.1236	1.04384	0.880282	0.915608
HG00123	EUR	0.905797	1.051	1.029	1.1236	1.04384	0.880282	1.01138
HG00125	EUR	0.905797	0.951475	1.029	1.1236	1.04384	1.114	1.15871
HG00126	EUR	0.905797	0.951475	0.948767	0.951	1.04384	0.880282	0.714536
HG00127	EUR	0.905797	1.012	0.948767	0.951	1.04384	0.880282	0.759989
HG00128	EUR	0.905797	1.012	0.948767	0.951	1.04384	1.114	0.96177
HG00129	EUR	1.065	0.951475	0.948767	1.1236	1.04384	0.880282	0.992596
HG00130	EUR	0.905797	1.012	1.029	0.951	1.04384	1.114	1.0431
HG00131	EUR	0.905797	1.012	0.948767	1.1236	1.04384	0.880282	0.897919
HG00132	EUR	1.065	0.951475	0.948767	0.89	1.04384	0.880282	0.786235
HG00133	EUR	0.905797	0.951475	1.029	1.1236	1.076	0.880282	0.943816
HG00136	EUR	0.905797	1.012	0.948767	0.89	1.04384	0.880282	0.711241
HG00137	EUR	0.905797	1.012	0.948767	1.1236	1.04384	0.880282	0.897919
HG00138	EUR	1.065	1.012	0.948767	1.1236	1.076	1.114	1.3772
HG00139	EUR	0.905797	1.012	0.948767	1.1236	1.04384	1.114	1.13632
HG00140	EUR	0.905797	1.012	1.029	1.1236	1.076	1.114	1.27038
HG00141	EUR	1.065	1.012	0.948767	1.1236	1.04384	0.880282	1.05574
HG00142	EUR	0.905797	1.012	0.948767	1.1236	1.04384	0.880282	0.897919
HG00143	EUR	0.905797	0.951475	1.054	0.951	1.04384	1.114	1.00454
HG00145	EUR	0.905797	1.012	1.029	0.951	1.04384	1.114	1.0431
HG00146	EUR	1.065	1.051	1.029	1.1236	1.04384	0.880282	1.18914
HG00148	EUR	0.905797	0.951475	0.948767	0.951	1.04384	1.114	0.904249
HG00149	EUR	0.905797	1.012	1.029	1.1236	1.076	1.114	1.27038
HG00150	EUR	0.905797	1.012	0.948767	1.1236	1.04384	0.880282	0.897919
HG00151	EUR	0.905797	0.951475	0.948767	0.951	1.076	0.880282	0.73655
HG00154	EUR	1.065	1.012	0.948767	0.951	1.04384	1.114	1.13081
HG00155	EUR	0.905797	0.951475	1.029	0.89	1.04384	0.880282	0.725253
HG00157	EUR	0.905797	1.012	0.948767	1.1236	1.076	1.114	1.17133
HG00158	EUR	0.905797	1.012	1.029	0.89	1.04384	1.114	0.976195
HG00159	EUR	0.905797	0.951475	0.948767	0.951	1.04384	1.114	0.904249
HG00160	EUR	0.905797	0.951475	0.948767	0.89	1.04384	0.880282	0.668704
HG00171	EUR	0.905797	1.051	1.029	1.1236	1.04384	0.880282	1.01138
HG00173	EUR	0.905797	1.012	1.029	0.951	1.04384	1.114	1.0431
HG00174	EUR	1.065	1.012	1.029	1.1236	1.04384	0.880282	1.14502
HG00176	EUR	1.065	1.012	1.029	0.951	1.04384	1.114	1.22644
HG00177	EUR	0.905797	1.012	1.029	0.951	1.04384	0.880282	0.824259
HG00178	EUR	0.905797	1.051	0.948767	1.1236	1.04384	1.114	1.18011
HG00179	EUR	1.065	1.012	1.029	0.951	1.04384	0.880282	0.96913
HG00180	EUR	1.065	0.951475	1.054	0.89	1.076	0.880282	0.90035
HG00181	EUR	1.065	0.951475	1.029	0.951	1.04384	0.880282	0.911169
HG00182	EUR	1.065	0.951475	1.029	0.951	1.04384	1.136	1.17586
HG00183	EUR	0.905797	0.951475	1.029	1.1236	1.04384	1.114	1.15871
HG00185	EUR	0.905797	1.012	0.948767	0.951	1.04384	0.880282	0.759989
HG00186	EUR	0.905797	0.951475	0.948767	0.951	1.04384	1.136	0.922106
HG00187	EUR	0.905797	0.951475	1.029	0.951	1.076	1.114	1.01093
HG00188	EUR	0.905797	1.012	0.948767	1.1236	1.04384	0.880282	0.897919
HG00189	EUR	0.905797	0.951475	0.948767	0.951	1.04384	0.880282	0.714536
HG00190	EUR	1.065	0.951475	0.948767	0.951	1.04384	1.114	1.06318
HG00231	EUR	0.905797	0.951475	1.029	0.951	1.04384	0.880282	0.774962
HG00232	EUR	0.905797	1.012	1.029	0.951	1.076	0.880282	0.849652
HG00233	EUR	1.065	1.051	0.948767	0.951	1.04384	0.880282	0.928001
HG00234	EUR	0.905797	0.951475	0.948767	1.1236	1.076	1.114	1.10127
HG00235	EUR	0.905797	1.012	1.029	1.1236	1.04384	0.880282	0.973852
HG00236	EUR	0.905797	1.012	1.029	1.1236	1.04384	0.880282	0.973852
HG00237	EUR	1.065	1.012	0.948767	1.1236	1.04384	0.880282	1.05574
HG00238	EUR	0.905797	0.951475	0.948767	0.89	1.04384	1.114	0.846247
HG00239	EUR	0.905797	0.951475	1.054	0.951	1.04384	1.114	1.00454
HG00240	EUR	0.905797	0.951475	0.948767	1.1236	1.04384	1.114	1.06836
HG00242	EUR	0.905797	0.951475	0.948767	1.1236	1.04384	1.114	1.06836
HG00243	EUR	0.905797	0.951475	1.054	0.951	1.04384	1.114	1.00454
HG00244	EUR	0.905797	1.051	0.948767	1.1236	1.04384	0.880282	0.932522
HG00245	EUR	0.905797	1.012	1.054	0.89	1.04384	0.880282	0.790129
HG00246	EUR	0.905797	1.051	1.054	1.1236	1.04384	0.880282	1.03595
HG00250	EUR	0.905797	1.012	1.029	0.951	1.04384	0.880282	0.824259
HG00251	EUR	0.905797	1.012	0.948767	0.951	1.04384	0.880282	0.759989
HG00252	EUR	0.905797	1.012	1.029	0.951	1.04384	1.114	1.0431
HG00253	EUR	0.905797	1.051	0.948767	1.1236	1.04384	1.114	1.18011
HG00254	EUR	0.905797	1.051	0.948767	0.951	1.04384	1.114	0.998834
HG00255	EUR	0.905797	0.951475	1.029	0.951	1.04384	1.114	0.980717
HG00256	EUR	0.905797	0.951475	1.029	0.951	1.04384	0.880282	0.774962
HG00257	EUR	0.905797	1.012	1.054	1.1236	1.04384	1.114	1.26236
HG00258	EUR	0.905797	0.951475	1.029	1.1236	1.04384	1.114	1.15871
HG00259	EUR	0.905797	0.951475	0.948767	0.951	1.04384	1.114	0.904249
HG00260	EUR	0.905797	0.951475	0.948767	0.951	1.04384	1.114	0.904249
HG00261	EUR	0.905797	1.012	0.948767	0.951	1.04384	1.136	0.980763
HG00262	EUR	0.905797	1.012	0.948767	0.951	1.04384	0.880282	0.759989
HG00263	EUR	0.905797	0.951475	0.948767	1.1236	1.04384	1.114	1.06836
HG00264	EUR	0.905797	1.012	0.948767	1.1236	1.04384	1.114	1.13632
HG00265	EUR	0.905797	1.012	0.948767	1.1236	1.04384	0.880282	0.897919
HG00266	EUR	1.065	0.951475	0.948767	0.951	1.04384	0.880282	0.840123
HG00267	EUR	0.905797	1.012	1.054	1.1236	1.04384	0.880282	0.997512
HG00268	EUR	0.905797	1.012	1.029	0.89	1.04384	1.114	0.976195
HG00269	EUR	1.065	1.012	1.029	0.89	1.04384	1.114	1.14777
HG00271	EUR	0.905797	1.051	0.948767	0.951	1.076	0.880282	0.813594
HG00272	EUR	0.905797	1.012	0.948767	1.1236	1.076	0.880282	0.925582
HG00273	EUR	1.065	1.012	0.948767	1.1236	1.076	0.880282	1.08826
HG00274	EUR	1.065	1.012	1.029	1.1236	1.04384	1.114	1.44902
HG00275	EUR	1.065	0.951475	1.054	1.1236	1.04384	1.114	1.39546
HG00276	EUR	1.065	0.951475	0.948767	0.951	1.076	1.114	1.09593
HG00277	EUR	0.905797	1.051	0.948767	1.1236	1.076	1.114	1.21647
HG00278	EUR	0.905797	1.012	0.948767	1.1236	1.04384	0.880282	0.897919
HG00280	EUR	0.905797	1.051	1.029	0.89	1.04384	1.114	1.01381
HG00281	EUR	1.104	1.012	1.054	0.89	1.04384	1.136	1.24278
HG00282	EUR	0.905797	1.012	1.029	0.89	1.04384	0.880282	0.771388
HG00284	EUR	0.905797	0.951475	1.029	0.951	1.076	0.880282	0.798837
HG00285	EUR	0.905797	1.012	0.948767	0.951	1.04384	1.136	0.980763
HG00288	EUR	1.065	1.012	0.948767	0.951	1.076	1.114	1.16565
HG00290	EUR	1.065	1.012	0.948767	1.1236	1.076	0.880282	1.08826
HG00304	EUR	0.905797	1.051	1.029	0.951	1.04384	1.114	1.0833
HG00306	EUR	0.905797	0.951475	0.948767	0.951	1.04384	0.880282	0.714536
HG00308	EUR	1.104	1.051	1.029	1.1236	1.04384	0.880282	1.23269
HG00309	EUR	1.065	1.012	1.029	1.1236	1.076	0.880282	1.18029
HG00310	EUR	0.905797	1.051	1.029	1.1236	1.04384	0.880282	1.01138
HG00311	EUR	0.905797	1.012	0.948767	0.951	1.04384	1.114	0.96177
HG00313	EUR	1.065	1.051	1.054	0.89	1.04384	1.114	1.22096
HG00315	EUR	0.905797	1.051	0.948767	0.951	1.04384	1.114	0.998834
HG00318	EUR	0.905797	0.951475	0.948767	0.951	1.076	1.114	0.932107
HG00319	EUR	0.905797	1.012	0.948767	1.1236	1.04384	0.880282	0.897919
HG00320	EUR	0.905797	0.951475	0.948767	1.1236	1.04384	0.880282	0.844216
HG00321	EUR	0.905797	1.012	1.054	0.89	1.076	1.114	1.03072
HG00323	EUR	0.905797	1.012	0.948767	1.1236	1.04384	0.880282	0.897919
HG00324	EUR	1.065	1.012	1.029	0.89	1.076	1.114	1.18313
HG00325	EUR	1.065	0.951475	0.948767	0.89	1.04384	0.880282	0.786235
HG00326	EUR	0.905797	1.051	1.029	1.1236	1.04384	0.880282	1.01138
HG00327	EUR	0.905797	0.951475	0.948767	0.951	1.04384	0.880282	0.714536
HG00328	EUR	0.905797	0.951475	1.029	1.1236	1.04384	0.880282	0.915608
HG00329	EUR	0.905797	0.951475	0.948767	1.1236	1.04384	0.880282	0.844216
HG00330	EUR	0.905797	1.012	0.948767	0.951	1.04384	0.880282	0.759989
HG00331	EUR	1.065	1.051	0.948767	0.951	1.04384	0.880282	0.928001
HG00332	EUR	1.065	0.951475	1.029	1.1236	1.04384	0.880282	1.07654
HG00334	EUR	1.065	1.012	1.054	1.1236	1.04384	0.880282	1.17283
HG00335	EUR	1.065	1.012	0.948767	0.951	1.04384	1.114	1.13081
HG00336	EUR	1.065	0.951475	0.948767	1.1236	1.04384	1.136	1.28094
HG00337	EUR	0.905797	0.951475	1.054	0.951	1.04384	1.136	1.02438
HG00338	EUR	1.065	0.951475	1.029	0.951	1.04384	1.114	1.15309
HG00339	EUR	0.905797	0.951475	1.029	0.951	1.04384	0.880282	0.774962
HG00341	EUR	0.905797	0.951475	0.948767	0.951	1.04384	0.880282	0.714536
HG00342	EUR	0.905797	0.951475	1.054	0.951	1.04384	0.880282	0.79379
HG00343	EUR	1.065	1.012	1.029	0.89	1.04384	1.114	1.14777
HG00344	EUR	0.905797	0.951475	1.029	0.951	1.04384	1.114	0.980717
HG00345	EUR	1.065	0.951475	1.029	0.951	1.04384	1.114	1.15309
HG00346	EUR	0.905797	0.951475	1.054	0.89	1.04384	1.136	0.958676
HG00349	EUR	0.905797	1.012	1.029	1.1236	1.04384	0.880282	0.973852
HG00350	EUR	1.065	0.951475	0.948767	0.89	1.04384	0.880282	0.786235
HG00351	EUR	0.905797	1.051	1.029	0.951	1.076	1.114	1.11668
HG00353	EUR	0.905797	1.012	1.029	0.89	1.04384	0.880282	0.771388
HG00355	EUR	0.905797	0.951475	0.948767	1.1236	1.076	1.114	1.10127
HG00356	EUR	0.905797	0.951475	0.948767	0.951	1.04384	1.136	0.922106
HG00357	EUR	0.905797	1.012	0.948767	0.951	1.04384	1.114	0.96177
HG00358	EUR	0.905797	1.012	1.029	0.951	1.076	1.114	1.07524
HG00360	EUR	0.905797	1.012	1.029	1.1236	1.04384	1.114	1.23241
HG00361	EUR	1.065	0.951475	0.948767	0.951	1.04384	1.114	1.06318
HG00362	EUR	0.905797	0.951475	1.054	1.1236	1.04384	1.114	1.18686
HG00364	EUR	1.065	0.951475	1.029	0.951	1.04384	1.114	1.15309
HG00365	EUR	0.905797	1.051	0.948767	0.951	1.076	1.136	1.04994
HG00366	EUR	0.905797	0.951475	1.029	0.951	1.04384	0.880282	0.774962
HG00367	EUR	1.065	0.951475	1.029	0.89	1.04384	1.114	1.07913
HG00368	EUR	0.905797	0.951475	1.054	1.1236	1.04384	1.114	1.18686
HG00369	EUR	0.905797	0.951475	1.054	0.89	1.04384	1.136	0.958676
HG00371	EUR	0.905797	1.012	0.948767	1.1236	1.076	0.880282	0.925582
HG00372	EUR	0.905797	0.951475	1.029	1.1236	1.04384	0.880282	0.915608
HG00373	EUR	0.905797	0.951475	1.029	1.1236	1.04384	0.880282	0.915608
HG00375	EUR	0.905797	0.951475	1.029	0.951	1.04384	1.114	0.980717
HG00376	EUR	0.905797	0.951475	1.054	0.951	1.04384	1.114	1.00454
HG00378	EUR	1.065	0.951475	0.948767	0.89	1.04384	0.880282	0.786235
HG00379	EUR	0.905797	1.012	1.054	0.951	1.04384	0.880282	0.844284
HG00380	EUR	0.905797	1.051	1.029	0.951	1.04384	0.880282	0.856024
HG00381	EUR	0.905797	1.051	0.948767	0.951	1.04384	0.880282	0.789277
HG00382	EUR	0.905797	1.012	0.948767	0.951	1.04384	1.114	0.96177
HG00383	EUR	0.905797	1.051	1.029	0.951	1.076	0.880282	0.882396
HG00384	EUR	1.065	1.012	1.054	0.89	1.04384	0.880282	0.929003
HG01334	EUR	0.905797	0.951475	0.948767	0.951	1.04384	0.880282	0.714536
HG01500	EUR	0.905797	0.951475	0.948767	0.951	1.04384	0.880282	0.714536
HG01501	EUR	0.905797	1.051	1.029	1.1236	1.04384	0.880282	1.01138
HG01503	EUR	0.905797	1.051	0.948767	0.951	1.04384	1.114	0.998834
HG01504	EUR	0.905797	0.951475	0.948767	0.951	1.04384	0.880282	0.714536
HG01506	EUR	0.905797	0.951475	1.029	0.951	1.04384	1.114	0.980717
HG01507	EUR	0.905797	0.951475	0.948767	0.951	1.04384	1.136	0.922106
HG01509	EUR	1.065	1.012	1.029	1.1236	1.04384	0.880282	1.14502
HG01510	EUR	0.905797	1.051	0.948767	0.951	1.04384	1.114	0.998834
HG01512	EUR	0.905797	0.951475	0.948767	0.951	1.04384	0.880282	0.714536
HG01513	EUR	0.905797	0.951475	0.948767	0.89	1.04384	0.880282	0.668704
HG01515	EUR	0.905797	0.951475	0.948767	0.951	1.04384	1.114	0.904249
HG01516	EUR	0.905797	1.012	0.948767	1.1236	1.04384	0.880282	0.897919
HG01518	EUR	0.905797	0.951475	1.029	0.951	1.04384	0.880282	0.774962
HG01519	EUR	0.905797	0.951475	0.948767	0.951	1.04384	0.880282	0.714536
HG01521	EUR	0.905797	0.951475	1.029	0.89	1.04384	0.880282	0.725253
HG01522	EUR	1.065	1.012	1.029	0.951	1.04384	1.114	1.22644
HG01524	EUR	1.065	1.051	0.948767	0.89	1.04384	1.114	1.09906
HG01525	EUR	0.905797	0.951475	1.029	1.1236	1.04384	1.114	1.15871
HG01527	EUR	0.905797	1.012	0.948767	1.1236	1.04384	1.114	1.13632
HG01528	EUR	0.905797	0.951475	0.948767	0.951	1.04384	1.114	0.904249
HG01530	EUR	0.905797	1.012	1.029	0.951	1.076	1.114	1.07524
HG01531	EUR	0.905797	1.012	1.029	0.951	1.04384	0.880282	0.824259
HG01536	EUR	0.905797	1.012	0.948767	0.951	1.04384	0.880282	0.759989
HG01537	EUR	0.905797	0.951475	0.948767	0.89	1.04384	1.114	0.846247
HG01595	EAS	0.905797	0.951475	1.029	0.951	1.04384	0.880282	0.774962
HG01596	EAS	0.905797	1.051	1.029	1.1236	1.076	0.880282	1.04254
HG01597	EAS	0.905797	0.951475	1.029	1.1236	1.04384	1.114	1.15871
HG01598	EAS	0.905797	0.951475	1.029	1.1236	1.04384	1.114	1.15871
HG01599	EAS	0.905797	1.012	1.054	1.1236	1.04384	0.880282	0.997512
HG01600	EAS	0.905797	0.951475	1.029	1.1236	1.04384	1.114	1.15871
HG01602	EUR	0.905797	0.951475	0.948767	0.951	1.04384	1.114	0.904249
HG01603	EUR	0.905797	1.051	1.029	1.1236	1.04384	1.136	1.30518
HG01605	EUR	0.905797	1.051	0.948767	1.1236	1.04384	0.880282	0.932522
HG01606	EUR	1.065	1.051	0.948767	0.951	1.04384	0.880282	0.928001
HG01607	EUR	0.905797	1.051	1.029	0.951	1.04384	1.114	1.0833
HG01608	EUR	0.905797	0.951475	0.948767	0.951	1.04384	0.880282	0.714536
HG01610	EUR	0.905797	1.012	1.029	0.951	1.04384	1.114	1.0431
HG01612	EUR	0.905797	0.951475	1.054	1.1236	1.04384	0.880282	0.937853
HG01613	EUR	0.905797	0.951475	0.948767	1.1236	1.076	0.880282	0.870225
HG01615	EUR	0.905797	0.951475	1.029	0.951	1.04384	1.136	1.00009
HG01617	EUR	0.905797	1.012	1.054	1.1236	1.076	0.880282	1.02824
HG01618	EUR	1.065	0.951475	1.029	1.1236	1.04384	1.114	1.36236
HG01619	EUR	1.065	0.951475	1.029	0.89	1.04384	0.880282	0.852724
HG01620	EUR	1.065	1.012	0.948767	0.951	1.04384	0.880282	0.893565
HG01623	EUR	0.905797	0.951475	0.948767	1.1236	1.04384	1.136	1.08946
HG01624	EUR	0.905797	0.951475	0.948767	1.1236	1.04384	1.136	1.08946
HG01625	EUR	0.905797	0.951475	0.948767	0.89	1.04384	0.880282	0.668704
HG01626	EUR	0.905797	1.012	1.029	0.951	1.04384	0.880282	0.824259
HG01628	EUR	0.905797	0.951475	1.054	1.1236	1.04384	0.880282	0.937853
HG01630	EUR	0.905797	1.012	0.948767	1.1236	1.04384	0.880282	0.897919
HG01631	EUR	0.905797	1.012	0.948767	0.951	1.04384	1.114	0.96177
HG01632	EUR	0.905797	0.951475	0.948767	0.951	1.04384	0.880282	0.714536
HG01668	EUR	0.905797	1.012	0.948767	0.951	1.04384	1.114	0.96177
HG01669	EUR	0.905797	1.012	0.948767	0.951	1.04384	1.114	0.96177
HG01670	EUR	0.905797	1.051	1.029	0.951	1.04384	0.880282	0.856024
HG01672	EUR	0.905797	0.951475	0.948767	0.951	1.04384	0.880282	0.714536
HG01673	EUR	0.905797	0.951475	0.948767	1.1236	1.04384	0.880282	0.844216
HG01675	EUR	0.905797	0.951475	0.948767	1.1236	1.04384	1.114	1.06836
HG01676	EUR	0.905797	0.951475	0.948767	0.89	1.04384	1.114	0.846247
HG01678	EUR	0.905797	1.012	0.948767	1.1236	1.04384	0.880282	0.897919
HG01679	EUR	0.905797	1.051	0.948767	0.951	1.04384	0.880282	0.789277
HG01680	EUR	0.905797	0.951475	0.948767	0.951	1.04384	1.114	0.904249
HG01682	EUR	0.905797	0.951475	1.029	0.89	1.04384	0.880282	0.725253
HG01684	EUR	0.905797	1.051	1.029	1.1236	1.04384	0.880282	1.01138
HG01685	EUR	0.905797	1.012	1.029	1.1236	1.076	0.880282	1.00385
HG01686	EUR	0.905797	0.951475	1.029	1.1236	1.04384	1.114	1.15871
HG01694	EUR	1.065	0.951475	1.054	1.1236	1.076	1.114	1.43845
HG01695	EUR	0.905797	1.051	1.029	0.951	1.04384	1.114	1.0833
HG01697	EUR	0.905797	1.012	0.948767	0.89	1.04384	0.880282	0.711241
HG01699	EUR	1.065	0.951475	0.948767	1.1236	1.04384	1.114	1.25613
HG01700	EUR	0.905797	1.012	0.948767	1.1236	1.076	1.114	1.17133
HG01702	EUR	0.905797	0.951475	0.948767	0.951	1.04384	0.880282	0.714536
HG01704	EUR	1.065	1.012	1.054	0.951	1.04384	0.880282	0.992676
HG01705	EUR	0.905797	1.051	1.029	0.951	1.04384	0.880282	0.856024
HG01707	EUR	1.104	0.951475	0.948767	1.1236	1.04384	0.880282	1.02894
HG01708	EUR	0.905797	0.951475	1.029	0.89	1.04384	0.880282	0.725253
HG01709	EUR	1.065	0.951475	0.948767	1.1236	1.04384	1.136	1.28094
HG01710	EUR	0.905797	1.012	1.029	0.951	1.076	0.880282	0.849652
HG01746	EUR	0.905797	1.012	0.948767	0.89	1.04384	1.114	0.900079
HG01747	EUR	0.905797	1.012	1.029	0.951	1.04384	1.114	1.0431
HG01756	EUR	0.905797	0.951475	1.054	1.1236	1.076	1.114	1.22342
HG01757	EUR	0.905797	0.951475	0.948767	1.1236	1.04384	0.880282	0.844216
HG01761	EUR	1.065	1.051	1.029	1.1236	1.04384	0.880282	1.18914
HG01762	EUR	0.905797	1.012	0.948767	1.1236	1.04384	1.114	1.13632
HG01765	EUR	0.905797	1.051	0.948767	0.951	1.04384	0.880282	0.789277
HG01766	EUR	0.905797	0.951475	0.948767	0.89	1.04384	1.114	0.846247
HG01767	EUR	0.905797	0.951475	1.029	0.951	1.076	1.114	1.01093
HG01768	EUR	0.905797	0.951475	1.029	0.89	1.04384	0.880282	0.725253
HG01770	EUR	1.065	1.051	1.029	0.951	1.04384	0.880282	1.00648
HG01771	EUR	0.905797	1.012	1.054	0.951	1.04384	0.880282	0.844284
HG01773	EUR	0.905797	0.951475	0.948767	1.1236	1.04384	0.880282	0.844216
HG01775	EUR	1.065	0.951475	0.948767	0.951	1.04384	1.114	1.06318
HG01776	EUR	0.905797	0.951475	1.029	0.89	1.04384	0.880282	0.725253
HG01777	EUR	0.905797	1.012	0.948767	0.951	1.04384	0.880282	0.759989
HG01779	EUR	1.065	1.012	1.029	1.1236	1.04384	1.114	1.44902
HG01781	EUR	0.905797	0.951475	1.029	0.951	1.04384	1.114	0.980717
HG01783	EUR	0.905797	1.012	0.948767	0.951	1.04384	1.114	0.96177
HG01784	EUR	0.905797	1.051	1.029	0.951	1.04384	1.114	1.0833
HG01785	EUR	0.905797	1.012	0.948767	0.89	1.04384	0.880282	0.711241
HG01786	EUR	0.905797	1.012	1.029	0.951	1.04384	1.114	1.0431
HG01789	EUR	1.065	0.951475	0.948767	0.951	1.04384	0.880282	0.840123
HG01790	EUR	1.065	1.012	1.029	1.1236	1.04384	0.880282	1.14502
HG01791	EUR	0.905797	1.012	0.948767	1.1236	1.04384	0.880282	0.897919
HG01840	EAS	0.905797	0.951475	1.029	1.1236	1.04384	1.114	1.15871
HG01841	EAS	0.905797	0.951475	1.054	0.951	1.04384	0.880282	0.79379
HG01842	EAS	0.905797	0.951475	1.029	0.951	1.04384	0.880282	0.774962
HG01843	EAS	0.905797	1.012	0.948767	0.951	1.04384	0.880282	0.759989
HG01844	EAS	0.905797	0.951475	1.029	1.1236	1.04384	1.114	1.15871
HG01845	EAS	1.065	0.951475	1.029	1.1236	1.04384	0.880282	1.07654
HG01846	EAS	0.905797	0.951475	0.948767	1.1236	1.04384	1.114	1.06836
HG01847	EAS	0.905797	0.951475	1.029	0.951	1.04384	1.114	0.980717
HG01848	EAS	0.905797	0.951475	1.054	0.89	1.04384	0.880282	0.742874
HG01849	EAS	0.905797	1.012	1.029	0.89	1.04384	0.880282	0.771388
HG01850	EAS	0.905797	0.951475	1.054	1.1236	1.04384	0.880282	0.937853
HG01851	EAS	1.065	0.951475	1.029	1.1236	1.04384	0.880282	1.07654
HG01852	EAS	0.905797	1.012	1.029	1.1236	1.04384	1.114	1.23241
HG01853	EAS	0.905797	1.012	1.054	1.1236	1.04384	1.114	1.26236
HG01855	EAS	0.905797	0.951475	1.029	1.1236	1.04384	0.880282	0.915608
HG01857	EAS	0.905797	1.012	1.054	1.1236	1.04384	0.880282	0.997512
HG01858	EAS	0.905797	1.012	1.029	0.951	1.04384	0.880282	0.824259
HG01859	EAS	0.905797	0.951475	1.029	1.1236	1.04384	1.114	1.15871
HG01860	EAS	0.905797	1.012	1.029	0.89	1.04384	0.880282	0.771388
HG01861	EAS	0.905797	0.951475	1.029	1.1236	1.04384	0.880282	0.915608
HG01862	EAS	0.905797	1.051	1.029	1.1236	1.04384	0.880282	1.01138
HG01863	EAS	0.905797	0.951475	1.029	1.1236	1.04384	0.880282	0.915608
HG01864	EAS	0.905797	0.951475	1.029	0.951	1.04384	0.880282	0.774962
HG01865	EAS	0.905797	0.951475	1.029	1.1236	1.04384	1.114	1.15871
HG01866	EAS	0.905797	0.951475	0.948767	1.1236	1.04384	0.880282	0.844216
HG01867	EAS	0.905797	0.951475	1.054	0.951	1.04384	0.880282	0.79379
HG01868	EAS	0.905797	0.951475	1.029	0.951	1.04384	1.136	1.00009
HG01869	EAS	0.905797	0.951475	0.948767	0.951	1.04384	1.114	0.904249
HG01870	EAS	0.905797	0.951475	1.054	0.951	1.076	0.880282	0.818245
HG01871	EAS	0.905797	0.951475	1.054	0.951	1.04384	1.114	1.00454
HG01872	EAS	1.065	0.951475	1.029	0.951	1.04384	1.114	1.15309
HG01873	EAS	1.065	0.951475	1.029	1.1236	1.04384	0.880282	1.07654
HG01874	EAS	0.905797	0.951475	1.029	0.951	1.04384	0.880282	0.774962
HG01878	EAS	0.905797	0.951475	1.029	0.951	1.04384	0.880282	0.774962
HG01879	AFR	0.905797	0.951475	0.948767	0.89	1.04384	0.880282	0.668704
HG01880	AFR	0.905797	0.951475	0.948767	0.951	1.076	1.114	0.932107
HG01882	AFR	0.905797	0.951475	1.029	1.1236	1.04384	0.880282	0.915608
HG01883	AFR	0.905797	1.012	0.948767	0.89	1.04384	1.114	0.900079
HG01885	AFR	1.065	0.951475	0.948767	0.951	1.04384	0.880282	0.840123
HG01886	AFR	0.905797	1.051	1.029	0.89	1.04384	0.880282	0.801116
HG01889	AFR	0.905797	0.951475	0.948767	0.951	1.04384	1.114	0.904249
HG01890	AFR	0.905797	0.951475	1.029	0.951	1.04384	0.880282	0.774962
HG01894	AFR	0.905797	0.951475	0.948767	1.1236	1.04384	0.880282	0.844216
HG01896	AFR	0.905797	0.951475	0.948767	0.951	1.04384	1.114	0.904249
HG01912	AFR	0.905797	0.951475	0.948767	0.951	1.04384	1.114	0.904249
HG01914	AFR	0.905797	0.951475	1.029	0.89	1.04384	0.880282	0.725253
HG01915	AFR	0.905797	0.951475	0.948767	0.951	1.04384	0.880282	0.714536
HG01956	AFR	0.905797	0.951475	1.029	0.951	1.04384	1.114	0.980717
HG01958	AFR	1.065	0.951475	0.948767	0.89	1.04384	0.880282	0.786235
HG01985	AFR	0.905797	0.951475	1.029	0.951	1.04384	0.880282	0.774962
HG01986	AFR	0.905797	1.012	0.948767	1.1236	1.04384	1.136	1.15876
HG01988	AFR	1.065	0.951475	0.948767	0.951	1.04384	1.114	1.06318
HG01989	AFR	1.065	0.951475	0.948767	0.89	1.04384	0.880282	0.786235
HG01990	AFR	0.905797	1.012	0.948767	0.89	1.04384	0.880282	0.711241
HG02009	AFR	0.905797	0.951475	0.948767	0.951	1.04384	1.114	0.904249
HG02010	AFR	0.905797	0.951475	0.948767	0.951	1.04384	0.880282	0.714536
HG02012	AFR	0.905797	0.951475	0.948767	1.1236	1.04384	1.114	1.06836
HG02013	AFR	0.905797	1.012	0.948767	0.951	1.04384	0.880282	0.759989
HG02014	AFR	1.065	0.951475	1.054	0.89	1.04384	0.880282	0.873441
HG02016	EAS	0.905797	0.951475	1.029	0.951	1.04384	0.880282	0.774962
HG02017	EAS	0.905797	0.951475	1.054	0.951	1.04384	0.880282	0.79379
HG02019	EAS	0.905797	1.012	1.029	1.1236	1.04384	0.880282	0.973852
HG02020	EAS	0.905797	0.951475	1.029	0.951	1.04384	0.880282	0.774962
HG02023	EAS	0.905797	0.951475	1.029	0.951	1.04384	0.880282	0.774962
HG02025	EAS	0.905797	0.951475	0.948767	0.951	1.04384	0.880282	0.714536
HG02026	EAS	0.905797	0.951475	1.054	1.1236	1.04384	0.880282	0.937853
HG02028	EAS	0.905797	1.012	1.054	1.1236	1.04384	0.880282	0.997512
HG02029	EAS	0.905797	0.951475	0.948767	1.1236	1.04384	0.880282	0.844216
HG02031	EAS	0.905797	0.951475	1.029	0.951	1.04384	0.880282	0.774962
HG02032	EAS	0.905797	0.951475	1.054	1.1236	1.04384	0.880282	0.937853
HG02035	EAS	0.905797	1.012	1.029	1.1236	1.04384	0.880282	0.973852
HG02040	EAS	0.905797	0.951475	0.948767	0.951	1.076	0.880282	0.73655
HG02047	EAS	0.905797	1.012	1.029	1.1236	1.04384	0.880282	0.973852
HG02048	EAS	0.905797	0.951475	0.948767	0.951	1.04384	1.114	0.904249
HG02049	EAS	0.905797	0.951475	1.054	1.1236	1.04384	1.114	1.18686
HG02050	EAS	0.905797	0.951475	0.948767	1.1236	1.076	0.880282	0.870225
HG02051	AFR	0.905797	1.051	0.948767	0.951	1.04384	0.880282	0.789277
HG02052	AFR	0.905797	0.951475	0.948767	0.951	1.04384	0.880282	0.714536
HG02053	AFR	0.905797	0.951475	0.948767	0.951	1.04384	1.114	0.904249
HG02054	AFR	0.905797	1.012	0.948767	0.951	1.04384	0.880282	0.759989
HG02057	EAS	0.905797	0.951475	0.948767	0.951	1.04384	0.880282	0.714536
HG02058	EAS	0.905797	0.951475	1.029	0.951	1.04384	0.880282	0.774962
HG02060	EAS	0.905797	0.951475	1.029	1.1236	1.04384	0.880282	0.915608
HG02061	EAS	0.905797	0.951475	1.029	1.1236	1.04384	0.880282	0.915608
HG02064	EAS	0.905797	1.012	1.029	1.1236	1.04384	0.880282	0.973852
HG02067	EAS	1.065	1.012	1.054	1.1236	1.04384	1.136	1.51354
HG02069	EAS	0.905797	1.012	1.029	0.951	1.04384	0.880282	0.824259
HG02070	EAS	0.905797	0.951475	1.029	1.1236	1.04384	0.880282	0.915608
HG02072	EAS	1.065	0.951475	0.948767	1.1236	1.04384	0.880282	0.992596
HG02073	EAS	0.905797	0.951475	1.029	1.1236	1.04384	0.880282	0.915608
HG02075	EAS	0.905797	1.012	1.029	0.951	1.04384	0.880282	0.824259
HG02076	EAS	0.905797	0.951475	1.029	1.1236	1.04384	0.880282	0.915608
HG02078	EAS	0.905797	1.012	1.029	0.951	1.04384	0.880282	0.824259
HG02079	EAS	0.905797	0.951475	1.029	0.89	1.04384	0.880282	0.725253
HG02081	EAS	0.905797	0.951475	1.029	0.951	1.04384	0.880282	0.774962
HG02082	EAS	0.905797	0.951475	1.029	0.951	1.04384	1.114	0.980717
HG02084	EAS	0.905797	0.951475	1.054	1.1236	1.04384	1.114	1.18686
HG02085	EAS	0.905797	0.951475	0.948767	1.1236	1.04384	0.880282	0.844216
HG02086	EAS	1.065	1.012	0.948767	1.1236	1.04384	0.880282	1.05574
HG02087	EAS	0.905797	1.012	1.029	1.1236	1.04384	0.880282	0.973852
HG02088	EAS	0.905797	0.951475	1.029	1.1236	1.04384	1.114	1.15871
HG02095	AFR	0.905797	0.951475	0.948767	0.89	1.04384	1.114	0.846247
HG02107	AFR	0.905797	1.012	0.948767	0.951	1.04384	1.114	0.96177
HG02108	AFR	0.905797	0.951475	1.029	0.951	1.04384	0.880282	0.774962
HG02111	AFR	0.905797	0.951475	1.029	0.951	1.04384	0.880282	0.774962
HG02113	EAS	0.905797	0.951475	1.029	1.1236	1.04384	0.880282	0.915608
HG02116	EAS	0.905797	0.951475	1.029	1.1236	1.04384	0.880282	0.915608
HG02121	EAS	0.905797	0.951475	1.029	0.951	1.04384	0.880282	0.774962
HG02122	EAS	0.905797	1.012	1.054	1.1236	1.04384	0.880282	0.997512
HG02127	EAS	0.905797	0.951475	1.029	0.951	1.04384	0.880282	0.774962
HG02128	EAS	0.905797	0.951475	1.029	1.1236	1.04384	0.880282	0.915608
HG02130	EAS	0.905797	0.951475	1.029	1.1236	1.04384	1.114	1.15871
HG02131	EAS	0.905797	1.012	1.029	0.951	1.04384	0.880282	0.824259
HG02133	EAS	0.905797	0.951475	1.054	1.1236	1.04384	0.880282	0.937853
HG02134	EAS	0.905797	0.951475	1.029	0.951	1.04384	0.880282	0.774962
HG02136	EAS	0.905797	1.012	0.948767	1.1236	1.04384	1.114	1.13632
HG02137	EAS	0.905797	0.951475	1.029	1.1236	1.04384	0.880282	0.915608
HG02138	EAS	0.905797	0.951475	1.054	0.951	1.04384	0.880282	0.79379
HG02139	EAS	0.905797	1.012	1.029	1.1236	1.04384	1.114	1.23241
HG02140	EAS	0.905797	0.951475	1.029	1.1236	1.04384	0.880282	0.915608
HG02141	EAS	0.905797	0.951475	1.054	0.89	1.04384	0.880282	0.742874
HG02142	EAS	0.905797	0.951475	0.948767	1.1236	1.04384	1.114	1.06836
HG02143	AFR	0.905797	0.951475	0.948767	0.951	1.04384	0.880282	0.714536
HG02144	AFR	0.905797	1.012	0.948767	0.951	1.04384	0.880282	0.759989
HG02215	EUR	0.905797	1.012	0.948767	0.89	1.04384	1.114	0.900079
HG02219	EUR	0.905797	0.951475	0.948767	0.951	1.04384	1.136	0.922106
HG02220	EUR	0.905797	0.951475	1.029	0.951	1.04384	0.880282	0.774962
HG02221	EUR	0.905797	1.012	1.054	0.89	1.04384	1.114	0.999912
HG02223	EUR	0.905797	0.951475	1.029	0.89	1.04384	0.880282	0.725253
HG02224	EUR	1.065	0.951475	1.029	0.951	1.04384	1.114	1.15309
HG02230	EUR	0.905797	1.012	1.029	0.951	1.04384	0.880282	0.824259
HG02231	EUR	1.065	0.951475	0.948767	1.1236	1.04384	1.114	1.25613
HG02232	EUR	0.905797	1.012	1.029	0.951	1.04384	0.880282	0.824259
HG02233	EUR	0.905797	1.012	0.948767	0.951	1.04384	0.880282	0.759989
HG02235	EUR	0.905797	0.951475	0.948767	0.89	1.04384	0.880282	0.668704
HG02236	EUR	0.905797	0.951475	1.029	0.951	1.04384	1.114	0.980717
HG02238	EUR	0.905797	1.012	1.029	0.951	1.04384	1.136	1.0637
HG02239	EUR	0.905797	1.012	0.948767	1.1236	1.076	1.114	1.17133
HG02255	AFR	0.905797	0.951475	0.948767	1.1236	1.04384	1.114	1.06836
HG02256	AFR	0.905797	0.951475	1.054	0.951	1.04384	0.880282	0.79379
HG02281	AFR	0.905797	0.951475	0.948767	0.951	1.04384	1.114	0.904249
HG02282	AFR	1.065	1.012	0.948767	0.89	1.04384	1.136	1.07918
HG02283	AFR	0.905797	1.012	0.948767	0.89	1.04384	0.880282	0.711241
HG02284	AFR	0.905797	0.951475	0.948767	0.951	1.04384	0.880282	0.714536
HG02307	AFR	1.104	0.951475	0.948767	0.89	1.04384	0.880282	0.815027
HG02308	AFR	0.905797	0.951475	0.948767	0.951	1.04384	0.880282	0.714536
HG02309	AFR	0.905797	0.951475	0.948767	0.89	1.04384	1.114	0.846247
HG02314	AFR	0.905797	1.012	0.948767	0.951	1.04384	0.880282	0.759989
HG02315	AFR	0.905797	0.951475	0.948767	0.89	1.04384	1.114	0.846247
HG02317	AFR	0.905797	0.951475	1.054	0.951	1.04384	0.880282	0.79379
HG02318	AFR	0.905797	0.951475	1.029	0.89	1.04384	0.880282	0.725253
HG02322	AFR	0.905797	0.951475	1.029	1.1236	1.04384	0.880282	0.915608
HG02323	AFR	0.905797	0.951475	0.948767	0.89	1.04384	0.880282	0.668704
HG02325	AFR	0.905797	0.951475	1.029	0.951	1.04384	0.880282	0.774962
HG02330	AFR	0.905797	0.951475	1.029	0.89	1.04384	0.880282	0.725253
HG02332	AFR	1.065	0.951475	1.029	0.951	1.04384	1.114	1.15309
HG02334	AFR	0.905797	1.012	1.029	0.951	1.04384	0.880282	0.824259
HG02337	AFR	0.905797	0.951475	1.054	0.951	1.04384	0.880282	0.79379
HG02339	AFR	0.905797	0.951475	0.948767	0.951	1.04384	0.880282	0.714536
HG02343	AFR	0.905797	1.012	0.948767	0.951	1.04384	0.880282	0.759989
HG02419	AFR	0.905797	1.012	1.029	0.89	1.04384	0.880282	0.771388
HG02420	AFR	0.905797	0.951475	0.948767	0.951	1.04384	0.880282	0.714536
HG02427	AFR	0.905797	1.012	0.948767	0.951	1.04384	0.880282	0.759989
HG02429	AFR	0.905797	1.012	0.948767	0.951	1.04384	1.114	0.96177
HG02433	AFR	0.905797	0.951475	0.948767	0.89	1.076	0.880282	0.689305
HG02439	AFR	0.905797	0.951475	0.948767	0.951	1.04384	0.880282	0.714536
HG02442	AFR	0.905797	0.951475	0.948767	1.1236	1.04384	0.880282	0.844216
HG02445	AFR	0.905797	0.951475	1.054	0.951	1.04384	0.880282	0.79379
HG02449	AFR	0.905797	0.951475	1.029	1.1236	1.04384	0.880282	0.915608
HG02450	AFR	1.065	1.012	0.948767	0.951	1.04384	0.880282	0.893565
HG02455	AFR	0.905797	1.051	0.948767	1.1236	1.076	0.880282	0.961251
HG02470	AFR	0.905797	0.951475	1.029	1.1236	1.076	0.880282	0.943816
HG02471	AFR	0.905797	0.951475	1.029	0.951	1.04384	0.880282	0.774962
HG02476	AFR	0.905797	0.951475	0.948767	1.1236	1.04384	1.114	1.06836
HG02477	AFR	0.905797	0.951475	0.948767	0.951	1.04384	0.880282	0.714536
HG02479	AFR	0.905797	1.012	1.029	0.951	1.04384	1.114	1.0431
HG02481	AFR	0.905797	0.951475	0.948767	1.1236	1.04384	1.114	1.06836
HG02484	AFR	0.905797	1.012	0.948767	0.89	1.04384	1.114	0.900079
HG02485	AFR	0.905797	0.951475	0.948767	1.1236	1.04384	1.114	1.06836
HG02489	AFR	0.905797	0.951475	0.948767	1.1236	1.04384	0.880282	0.844216
HG02496	AFR	0.905797	0.951475	1.029	1.1236	1.04384	1.114	1.15871
HG02497	AFR	1.065	0.951475	0.948767	0.89	1.04384	1.114	0.994984
HG02501	AFR	0.905797	0.951475	1.029	0.89	1.04384	0.880282	0.725253
HG02502	AFR	0.905797	1.012	1.029	1.1236	1.04384	0.880282	0.973852
HG02505	AFR	0.905797	0.951475	1.029	0.89	1.04384	1.114	0.917811
HG02508	AFR	0.905797	1.012	0.948767	0.89	1.04384	0.880282	0.711241
HG02511	AFR	0.905797	0.951475	0.948767	1.1236	1.04384	1.114	1.06836
HG02512	EAS	0.905797	1.012	1.029	1.1236	1.04384	0.880282	0.973852
HG02513	EAS	0.905797	0.951475	0.948767	0.951	1.04384	0.880282	0.714536
HG02521	EAS	0.905797	0.951475	1.054	0.951	1.04384	0.880282	0.79379
HG02522	EAS	0.905797	1.012	1.029	1.1236	1.04384	0.880282	0.973852
HG02536	AFR	0.905797	1.012	0.948767	0.951	1.04384	1.114	0.96177
HG02537	AFR	0.905797	0.951475	1.029	0.951	1.04384	1.114	0.980717
HG02541	AFR	0.905797	1.012	0.948767	1.1236	1.04384	0.880282	0.897919
HG02545	AFR	0.905797	0.951475	0.948767	0.951	1.04384	0.880282	0.714536
HG02546	AFR	1.065	1.012	0.948767	0.89	1.04384	1.114	1.05828
HG02549	AFR	0.905797	0.951475	0.948767	0.951	1.04384	0.880282	0.714536
HG02554	AFR	0.905797	1.012	1.029	0.951	1.04384	0.880282	0.824259
HG02555	AFR	0.905797	0.951475	1.029	0.951	1.04384	0.880282	0.774962
HG02557	AFR	0.905797	0.951475	0.948767	0.89	1.04384	1.114	0.846247
HG02558	AFR	0.905797	1.012	1.029	0.951	1.04384	0.880282	0.824259
HG02577	AFR	0.905797	0.951475	1.029	0.951	1.04384	1.114	0.980717
HG02580	AFR	1.065	1.012	1.029	1.1236	1.04384	1.114	1.44902
HG03642	SAS	0.905797	1.051	1.054	0.951	1.04384	0.880282	0.876821
HG03643	SAS	1.065	0.951475	1.029	0.951	1.04384	0.880282	0.911169
HG03644	SAS	0.905797	0.951475	1.029	0.89	1.04384	1.114	0.917811
HG03645	SAS	0.905797	0.951475	1.029	0.951	1.04384	1.114	0.980717
HG03646	SAS	1.065	0.951475	1.054	0.951	1.04384	0.880282	0.933306
HG03672	SAS	0.905797	0.951475	1.029	0.951	1.04384	0.880282	0.774962
HG03673	SAS	1.065	0.951475	1.029	1.1236	1.076	0.880282	1.1097
HG03679	SAS	0.905797	1.012	1.029	1.1236	1.076	1.114	1.27038
HG03680	SAS	0.905797	0.951475	0.948767	0.951	1.04384	1.114	0.904249
HG03681	SAS	0.905797	1.012	0.948767	0.951	1.04384	0.880282	0.759989
HG03684	SAS	0.905797	0.951475	1.054	0.951	1.076	0.880282	0.818245
HG03685	SAS	0.905797	1.012	1.054	0.951	1.076	0.880282	0.870295
HG03686	SAS	0.905797	0.951475	1.029	1.1236	0.958	0.880282	0.840312
HG03687	SAS	0.905797	1.012	1.029	0.951	1.04384	1.114	1.0431
HG03689	SAS	0.905797	1.012	1.029	1.1236	1.076	0.880282	1.00385
HG03690	SAS	0.905797	0.951475	0.948767	0.951	1.04384	0.880282	0.714536
HG03691	SAS	0.905797	0.951475	1.029	0.951	1.04384	0.880282	0.774962
HG03692	SAS	0.905797	0.951475	1.029	1.1236	1.076	0.880282	0.943816
HG03693	SAS	0.905797	0.951475	1.054	0.89	1.04384	0.880282	0.742874
HG03694	SAS	0.905797	0.951475	1.054	0.951	1.076	0.880282	0.818245
HG03695	SAS	0.905797	0.951475	1.029	1.1236	1.04384	0.880282	0.915608
HG03696	SAS	0.905797	0.951475	1.029	0.951	1.076	0.880282	0.798837
HG03697	SAS	0.905797	0.951475	1.029	1.1236	1.076	0.880282	0.943816
HG03698	SAS	0.905797	1.012	1.029	1.1236	1.04384	0.880282	0.973852
HG03711	SAS	0.905797	1.012	1.029	1.1236	1.04384	1.136	1.25675
HG03733	SAS	1.065	0.951475	1.054	1.1236	1.04384	1.114	1.39546
HG03736	SAS	0.905797	1.012	1.054	0.951	1.04384	0.880282	0.844284
HG03738	SAS	0.905797	0.951475	1.029	0.951	1.04384	0.880282	0.774962
HG03740	SAS	0.905797	0.951475	1.029	0.951	1.076	0.880282	0.798837
HG03741	SAS	0.905797	0.951475	1.029	1.1236	1.04384	1.114	1.15871
HG03743	SAS	1.065	1.012	1.054	1.1236	1.04384	0.880282	1.17283
HG03744	SAS	0.905797	0.951475	1.054	0.951	1.076	0.880282	0.818245
HG03745	SAS	0.905797	0.951475	1.029	0.951	1.076	1.114	1.01093
HG03746	SAS	0.905797	0.951475	1.029	1.1236	1.04384	0.880282	0.915608
HG03750	SAS	0.905797	1.012	0.948767	0.951	1.04384	1.114	0.96177
HG03752	SAS	1.065	0.951475	0.948767	0.951	1.076	0.880282	0.866006
HG03753	SAS	0.905797	0.951475	1.054	1.1236	1.04384	0.880282	0.937853
HG03754	SAS	0.905797	1.012	1.029	1.1236	1.04384	1.114	1.23241
HG03755	SAS	0.905797	1.012	1.054	0.951	1.04384	0.880282	0.844284
HG03756	SAS	0.905797	1.012	1.029	0.951	1.04384	0.880282	0.824259
HG03757	SAS	0.905797	0.951475	0.948767	1.1236	1.076	0.880282	0.870225
HG03760	SAS	0.905797	0.951475	1.029	1.1236	1.04384	0.880282	0.915608
HG03836	SAS	0.905797	0.951475	0.948767	1.1236	0.958	1.114	0.980502
HG03837	SAS	0.905797	0.951475	1.029	1.1236	1.04384	0.880282	0.915608
HG03838	SAS	0.905797	1.012	1.029	1.1236	1.076	0.880282	1.00385
HG03844	SAS	0.905797	0.951475	1.029	0.951	1.076	0.880282	0.798837
HG03846	SAS	0.905797	0.951475	1.029	1.1236	1.076	0.880282	0.943816
HG03848	SAS	0.905797	0.951475	1.029	0.951	1.04384	0.880282	0.774962
HG03849	SAS	0.905797	0.951475	1.029	0.951	1.076	0.880282	0.798837
HG03850	SAS	0.905797	0.951475	1.029	0.951	1.076	0.880282	0.798837
HG03851	SAS	0.905797	0.951475	0.948767	1.1236	1.076	0.880282	0.870225
HG03854	SAS	0.905797	1.051	1.029	1.1236	1.04384	1.114	1.27991
HG03856	SAS	0.905797	0.951475	1.029	1.1236	0.958	0.880282	0.840312
HG03857	SAS	0.905797	1.012	1.029	1.1236	1.04384	0.880282	0.973852
HG03858	SAS	0.905797	0.951475	1.029	1.1236	1.04384	0.880282	0.915608
HG03884	SAS	0.905797	0.951475	1.054	0.951	1.04384	1.114	1.00454
HG03885	SAS	0.905797	1.012	1.029	0.951	1.04384	0.880282	0.824259
HG03886	SAS	0.905797	0.951475	0.948767	1.1236	1.076	1.114	1.10127
HG03887	SAS	0.905797	1.012	1.029	1.1236	1.076	0.880282	1.00385
HG03888	SAS	0.905797	1.012	1.029	0.951	1.076	1.114	1.07524
HG03890	SAS	0.905797	1.012	0.948767	0.89	1.04384	0.880282	0.711241
HG03894	SAS	0.905797	0.951475	0.948767	1.1236	0.958	0.880282	0.774791
HG03895	SAS	0.905797	0.951475	0.948767	1.1236	0.958	0.880282	0.774791
HG03896	SAS	0.905797	1.012	0.948767	0.89	1.04384	0.880282	0.711241
HG03897	SAS	0.905797	0.951475	1.029	0.951	1.076	0.880282	0.798837
HG03898	SAS	1.065	1.012	0.948767	1.1236	1.076	0.880282	1.08826
HG03899	SAS	1.065	0.951475	1.029	1.1236	1.04384	1.114	1.36236
HG03900	SAS	0.905797	0.951475	1.029	1.1236	1.04384	0.880282	0.915608
HG03943	SAS	0.905797	0.951475	1.029	1.1236	1.076	0.880282	0.943816
HG03944	SAS	0.905797	1.012	1.029	0.951	1.076	1.114	1.07524
HG03945	SAS	1.104	0.951475	0.948767	0.951	1.04384	1.136	1.12388
HG03947	SAS	0.905797	0.951475	1.054	0.951	1.04384	0.880282	0.79379
HG03949	SAS	1.065	0.951475	1.054	0.951	1.04384	0.880282	0.933306
HG03950	SAS	0.905797	0.951475	1.029	1.1236	1.04384	0.880282	0.915608
HG03951	SAS	0.905797	1.012	1.029	1.1236	1.04384	0.880282	0.973852
HG03953	SAS	0.905797	0.951475	0.948767	1.1236	1.04384	0.880282	0.844216
HG03955	SAS	0.905797	0.951475	1.054	1.1236	1.04384	1.114	1.18686
HG03985	SAS	0.905797	0.951475	1.029	1.1236	1.076	0.880282	0.943816
HG03986	SAS	0.905797	0.951475	1.054	1.1236	1.04384	0.880282	0.937853
HG03989	SAS	0.905797	0.951475	0.948767	1.1236	1.04384	0.880282	0.844216
HG03990	SAS	0.905797	0.951475	1.054	1.1236	1.076	0.880282	0.966747
HG03991	SAS	0.905797	0.951475	1.029	1.1236	1.076	1.114	1.1944
HG03995	SAS	0.905797	0.951475	0.948767	0.951	1.04384	0.880282	0.714536
HG03998	SAS	0.905797	0.951475	1.029	0.951	1.076	1.114	1.01093
HG03999	SAS	0.905797	0.951475	1.029	0.951	1.04384	1.114	0.980717
HG04003	SAS	0.905797	1.012	1.054	1.1236	0.958	0.880282	0.915481
HG04006	SAS	0.905797	0.951475	0.948767	0.951	0.958	0.880282	0.655776
HG04029	SAS	0.905797	0.951475	1.029	0.951	1.076	0.880282	0.798837
HG04033	SAS	0.905797	1.012	1.029	1.1236	1.04384	0.880282	0.973852
HG04035	SAS	0.905797	0.951475	1.029	1.1236	1.04384	1.114	1.15871
HG04038	SAS	0.905797	1.012	1.029	0.951	1.04384	1.114	1.0431
HG04039	SAS	0.905797	0.951475	1.029	1.1236	1.04384	0.880282	0.915608
HG04042	SAS	0.905797	0.951475	1.054	0.951	1.04384	1.114	1.00454
HG04047	SAS	0.905797	0.951475	0.948767	0.951	1.04384	0.880282	0.714536
HG04075	SAS	0.905797	0.951475	1.029	1.1236	1.076	1.114	1.1944
HG04099	SAS	0.905797	0.951475	1.054	1.1236	1.04384	0.880282	0.937853
HG04100	SAS	0.905797	0.951475	1.029	1.1236	1.076	0.880282	0.943816
HG04106	SAS	0.905797	0.951475	1.029	0.951	1.04384	0.880282	0.774962
HG04107	SAS	0.905797	1.012	1.029	1.1236	1.076	0.880282	1.00385
HG04210	SAS	1.104	0.951475	1.029	0.951	0.958	0.880282	0.866861
HG04227	SAS	0.905797	1.012	0.948767	1.1236	1.076	1.114	1.17133
HG04229	SAS	0.905797	0.951475	1.029	1.1236	1.076	1.114	1.1944
NA18939	EAS	0.905797	0.951475	0.948767	0.89	1.04384	0.880282	0.668704
NA18940	EAS	0.905797	0.951475	1.054	1.1236	1.04384	0.880282	0.937853
NA18941	EAS	0.905797	0.951475	0.948767	1.1236	1.04384	0.880282	0.844216
NA18942	EAS	0.905797	1.012	1.029	0.951	1.04384	0.880282	0.824259
NA18943	EAS	0.905797	0.951475	0.948767	0.951	1.04384	1.114	0.904249
NA18944	EAS	0.905797	1.012	1.054	1.1236	1.04384	0.880282	0.997512
NA18945	EAS	0.905797	0.951475	0.948767	1.1236	1.04384	1.114	1.06836
NA18946	EAS	0.905797	0.951475	1.054	1.1236	1.04384	1.114	1.18686
NA18947	EAS	0.905797	0.951475	0.948767	1.1236	1.04384	1.114	1.06836
NA18948	EAS	0.905797	0.951475	1.029	1.1236	1.04384	0.880282	0.915608
NA18949	EAS	0.905797	1.012	1.054	1.1236	1.04384	0.880282	0.997512
NA18950	EAS	0.905797	0.951475	0.948767	1.1236	1.04384	0.880282	0.844216
NA18951	EAS	0.905797	0.951475	0.948767	1.1236	1.04384	1.114	1.06836
NA18952	EAS	0.905797	0.951475	1.054	1.1236	1.04384	0.880282	0.937853
NA18953	EAS	0.905797	0.951475	0.948767	0.951	1.04384	0.880282	0.714536
NA18954	EAS	0.905797	0.951475	0.948767	1.1236	1.04384	0.880282	0.844216
NA18956	EAS	0.905797	0.951475	0.948767	0.951	1.04384	1.114	0.904249
NA18957	EAS	0.905797	0.951475	0.948767	1.1236	1.04384	0.880282	0.844216
NA18959	EAS	0.905797	0.951475	1.029	1.1236	1.04384	0.880282	0.915608
NA18960	EAS	0.905797	0.951475	1.029	1.1236	1.04384	0.880282	0.915608
NA18961	EAS	0.905797	0.951475	1.029	0.951	1.04384	0.880282	0.774962
NA18962	EAS	0.905797	0.951475	1.054	0.951	1.04384	1.114	1.00454
NA18963	EAS	0.905797	1.012	1.029	1.1236	1.04384	1.114	1.23241
NA18964	EAS	0.905797	1.012	1.029	1.1236	1.04384	0.880282	0.973852
NA18965	EAS	1.065	0.951475	1.029	0.951	1.04384	0.880282	0.911169
NA18966	EAS	0.905797	0.951475	1.054	0.951	1.04384	0.880282	0.79379
NA18967	EAS	0.905797	0.951475	1.029	1.1236	1.04384	1.114	1.15871
NA18968	EAS	0.905797	0.951475	1.029	1.1236	1.04384	0.880282	0.915608
NA18969	EAS	0.905797	0.951475	1.029	0.89	1.04384	0.880282	0.725253
NA18970	EAS	0.905797	0.951475	1.029	0.951	1.04384	0.880282	0.774962
NA18971	EAS	0.905797	0.951475	0.948767	1.1236	1.04384	1.114	1.06836
NA18972	EAS	0.905797	1.012	1.029	0.951	1.04384	1.114	1.0431
NA18973	EAS	0.905797	0.951475	1.029	0.951	1.04384	0.880282	0.774962
NA18974	EAS	0.905797	0.951475	1.029	0.951	1.04384	1.114	0.980717
NA18975	EAS	1.065	0.951475	1.029	0.951	1.04384	1.114	1.15309
NA18976	EAS	0.905797	0.951475	0.948767	0.951	1.04384	1.114	0.904249
NA18977	EAS	0.905797	1.012	1.029	0.951	1.04384	1.114	1.0431
NA18978	EAS	0.905797	0.951475	1.054	0.951	1.04384	0.880282	0.79379
NA18979	EAS	0.905797	1.012	1.029	1.1236	1.04384	0.880282	0.973852
NA18980	EAS	0.905797	0.951475	1.029	1.1236	1.04384	0.880282	0.915608
NA18981	EAS	0.905797	0.951475	1.054	1.1236	1.04384	1.114	1.18686
NA18982	EAS	0.905797	0.951475	1.029	1.1236	1.04384	1.136	1.18159
NA18983	EAS	1.065	0.951475	1.054	1.1236	1.04384	1.136	1.42302
NA18984	EAS	0.905797	0.951475	1.029	0.951	1.04384	1.114	0.980717
NA18985	EAS	0.905797	0.951475	1.054	0.951	1.04384	1.114	1.00454
NA18986	EAS	0.905797	0.951475	1.029	0.951	1.04384	1.114	0.980717
NA18987	EAS	0.905797	1.012	1.029	0.951	1.04384	0.880282	0.824259
NA18988	EAS	0.905797	0.951475	1.029	1.1236	1.04384	1.114	1.15871
NA18989	EAS	0.905797	1.012	1.029	1.1236	1.04384	1.114	1.23241
NA18990	EAS	0.905797	0.951475	1.029	0.951	1.04384	0.880282	0.774962
NA18991	EAS	0.905797	0.951475	1.054	0.951	1.04384	0.880282	0.79379
NA18992	EAS	0.905797	0.951475	1.029	1.1236	1.04384	0.880282	0.915608
NA18993	EAS	0.905797	0.951475	1.054	1.1236	1.04384	1.114	1.18686
NA18994	EAS	0.905797	1.012	1.029	1.1236	1.04384	0.880282	0.973852
NA18995	EAS	0.905797	1.012	1.029	0.951	1.04384	1.114	1.0431
NA18997	EAS	0.905797	1.012	1.054	1.1236	1.04384	0.880282	0.997512
NA18998	EAS	0.905797	0.951475	1.054	0.951	1.04384	0.880282	0.79379
NA18999	EAS	0.905797	1.012	0.948767	1.1236	1.04384	1.114	1.13632
NA19000	EAS	0.905797	0.951475	1.029	1.1236	1.04384	1.114	1.15871
NA19001	EAS	0.905797	0.951475	0.948767	1.1236	1.04384	0.880282	0.844216
NA19002	EAS	0.905797	1.012	1.029	0.951	1.04384	1.114	1.0431
NA19003	EAS	0.905797	0.951475	1.029	0.951	1.04384	0.880282	0.774962
NA19004	EAS	0.905797	0.951475	1.029	0.951	1.04384	1.114	0.980717
NA19005	EAS	0.905797	0.951475	1.029	1.1236	1.04384	0.880282	0.915608
NA19006	EAS	0.905797	1.012	1.054	1.1236	1.04384	0.880282	0.997512
NA19007	EAS	0.905797	1.012	1.054	1.1236	1.04384	0.880282	0.997512
NA19009	EAS	0.905797	1.012	1.029	0.89	1.04384	0.880282	0.771388
NA19010	EAS	0.905797	0.951475	1.029	0.951	1.04384	0.880282	0.774962
NA19011	EAS	0.905797	0.951475	1.054	1.1236	1.04384	0.880282	0.937853
NA19012	EAS	0.905797	0.951475	1.029	0.89	1.04384	1.114	0.917811
NA19054	EAS	0.905797	0.951475	1.029	1.1236	1.04384	1.114	1.15871
NA19055	EAS	0.905797	0.951475	1.054	1.1236	1.04384	1.114	1.18686
NA19056	EAS	0.905797	1.012	1.029	0.951	1.04384	0.880282	0.824259
NA19057	EAS	0.905797	0.951475	1.029	1.1236	1.04384	1.114	1.15871
NA19058	EAS	0.905797	0.951475	0.948767	1.1236	1.04384	0.880282	0.844216
NA19059	EAS	0.905797	0.951475	1.029	1.1236	1.04384	0.880282	0.915608
NA19060	EAS	0.905797	0.951475	1.054	0.951	1.04384	0.880282	0.79379
NA19062	EAS	0.905797	0.951475	0.948767	0.951	1.04384	0.880282	0.714536
NA19063	EAS	1.065	0.951475	0.948767	0.951	1.04384	0.880282	0.840123
NA19064	EAS	0.905797	0.951475	0.948767	0.951	1.04384	0.880282	0.714536
NA19065	EAS	0.905797	1.012	1.054	1.1236	1.04384	1.114	1.26236
NA19066	EAS	0.905797	1.012	0.948767	1.1236	1.04384	1.114	1.13632
NA19067	EAS	0.905797	1.012	1.054	0.951	1.04384	1.114	1.06845
NA19068	EAS	0.905797	0.951475	1.054	1.1236	1.04384	0.880282	0.937853
NA19070	EAS	0.905797	0.951475	1.029	1.1236	1.04384	0.880282	0.915608
NA19072	EAS	0.905797	0.951475	1.029	1.1236	1.04384	0.880282	0.915608
NA19074	EAS	0.905797	0.951475	1.029	1.1236	1.04384	1.114	1.15871
NA19075	EAS	1.065	0.951475	1.054	0.951	1.04384	1.114	1.1811
NA19076	EAS	0.905797	0.951475	1.029	0.951	1.04384	1.114	0.980717
NA19077	EAS	0.905797	0.951475	1.029	1.1236	1.04384	0.880282	0.915608
NA19078	EAS	0.905797	0.951475	1.029	1.1236	1.04384	1.114	1.15871
NA19079	EAS	0.905797	0.951475	1.029	1.1236	1.04384	1.114	1.15871
NA19080	EAS	0.905797	0.951475	1.029	1.1236	1.04384	1.114	1.15871
NA19081	EAS	0.905797	1.012	1.029	1.1236	1.04384	1.114	1.23241
NA19082	EAS	0.905797	0.951475	1.029	0.951	1.04384	1.114	0.980717
NA19083	EAS	0.905797	0.951475	1.029	0.89	1.04384	0.880282	0.725253
NA19084	EAS	0.905797	0.951475	1.029	1.1236	1.04384	0.880282	0.915608
NA19085	EAS	0.905797	1.012	0.948767	0.951	1.04384	0.880282	0.759989
NA19086	EAS	0.905797	1.012	1.029	0.951	1.04384	0.880282	0.824259
NA19087	EAS	0.905797	0.951475	1.029	1.1236	1.04384	1.114	1.15871
NA19088	EAS	0.905797	0.951475	1.029	1.1236	1.04384	1.114	1.15871
NA19089	EAS	0.905797	0.951475	1.029	1.1236	1.04384	1.114	1.15871
NA19090	EAS	0.905797	1.012	1.054	1.1236	1.04384	1.114	1.26236
NA19091	EAS	0.905797	0.951475	0.948767	0.89	1.04384	0.880282	0.668704
NA20502	EUR	1.065	1.051	0.948767	0.951	1.04384	1.114	1.17439
NA20503	EUR	1.104	0.951475	1.029	1.1236	1.04384	1.114	1.41225
NA20504	EUR	0.905797	1.051	0.948767	0.89	1.04384	1.136	0.953226
NA20505	EUR	1.065	0.951475	1.029	0.951	1.04384	1.136	1.17586
NA20506	EUR	0.905797	1.012	0.948767	0.89	1.04384	0.880282	0.711241
NA20507	EUR	0.905797	0.951475	1.029	0.951	1.04384	1.114	0.980717
NA20508	EUR	0.905797	1.012	1.029	0.951	1.04384	0.880282	0.824259
NA20509	EUR	0.905797	0.951475	1.054	0.951	1.04384	0.880282	0.79379
NA20510	EUR	0.905797	0.951475	1.029	1.1236	1.04384	1.114	1.15871
NA20511	EUR	0.905797	1.051	1.029	0.951	1.076	1.114	1.11668
NA20512	EUR	0.905797	0.951475	1.029	0.951	1.04384	0.880282	0.774962
NA20513	EUR	0.905797	0.951475	0.948767	1.1236	1.04384	1.114	1.06836
NA20514	EUR	0.905797	0.951475	1.029	0.951	1.04384	1.114	0.980717
NA20515	EUR	0.905797	1.051	0.948767	1.1236	1.076	0.880282	0.961251
NA20516	EUR	1.065	0.951475	0.948767	0.89	1.04384	0.880282	0.786235
NA20517	EUR	1.065	1.012	0.948767	1.1236	1.04384	0.880282	1.05574
NA20518	EUR	1.065	0.951475	0.948767	0.951	1.04384	0.880282	0.840123
NA20519	EUR	0.905797	0.951475	0.948767	0.951	1.076	1.114	0.932107
NA20520	EUR	1.065	1.012	0.948767	1.1236	1.04384	0.880282	1.05574
NA20521	EUR	0.905797	0.951475	0.948767	0.89	1.04384	1.114	0.846247
NA20522	EUR	0.905797	0.951475	0.948767	1.1236	1.076	0.880282	0.870225
NA20524	EUR	0.905797	0.951475	1.029	0.951	1.04384	0.880282	0.774962
NA20525	EUR	0.905797	0.951475	1.029	1.1236	1.04384	0.880282	0.915608
NA20527	EUR	0.905797	0.951475	1.029	1.1236	1.04384	0.880282	0.915608
NA20528	EUR	0.905797	1.012	0.948767	0.951	1.076	0.880282	0.783403
NA20529	EUR	0.905797	1.012	1.029	0.89	1.04384	0.880282	0.771388
NA20530	EUR	0.905797	0.951475	1.029	0.951	1.04384	1.136	1.00009
NA20531	EUR	1.065	0.951475	1.029	1.1236	1.04384	1.136	1.38926
NA20532	EUR	0.905797	1.012	0.948767	0.951	1.04384	1.114	0.96177
NA20533	EUR	1.065	0.951475	1.029	0.951	1.04384	1.114	1.15309
NA20534	EUR	0.905797	1.012	0.948767	1.1236	1.076	1.114	1.17133
NA20535	EUR	0.905797	1.012	1.029	0.89	1.04384	0.880282	0.771388
NA20536	EUR	0.905797	1.012	0.948767	0.951	1.04384	0.880282	0.759989
NA20538	EUR	0.905797	0.951475	1.029	1.1236	1.04384	0.880282	0.915608
NA20539	EUR	0.905797	1.012	0.948767	0.951	1.04384	0.880282	0.759989
NA20540	EUR	0.905797	0.951475	0.948767	1.1236	1.04384	1.114	1.06836
NA20541	EUR	1.065	0.951475	0.948767	1.1236	1.04384	0.880282	0.992596
NA20542	EUR	0.905797	0.951475	0.948767	1.1236	1.04384	0.880282	0.844216
NA20543	EUR	1.065	1.012	0.948767	0.951	1.04384	1.136	1.15314
NA20544	EUR	0.905797	1.012	1.029	1.1236	1.076	0.880282	1.00385
NA20581	EUR	0.905797	0.951475	0.948767	1.1236	1.04384	0.880282	0.844216
NA20582	EUR	0.905797	0.951475	1.029	1.1236	1.04384	1.114	1.15871
NA20585	EUR	0.905797	1.012	1.029	1.1236	1.04384	1.136	1.25675
NA20586	EUR	0.905797	1.012	1.029	1.1236	1.04384	0.880282	0.973852
NA20587	EUR	0.905797	0.951475	1.054	1.1236	1.04384	1.136	1.2103
NA20588	EUR	0.905797	1.051	1.029	1.1236	1.04384	0.880282	1.01138
NA20589	EUR	1.065	0.951475	1.029	0.951	1.04384	0.880282	0.911169
NA20752	EUR	0.905797	0.951475	1.029	1.1236	1.076	1.114	1.1944
NA20753	EUR	1.065	0.951475	0.948767	1.1236	1.04384	1.114	1.25613
NA20754	EUR	1.065	0.951475	0.948767	0.89	1.04384	0.880282	0.786235
NA20755	EUR	0.905797	1.051	1.029	1.1236	1.04384	0.880282	1.01138
NA20756	EUR	0.905797	1.012	0.948767	0.89	1.04384	0.880282	0.711241
NA20757	EUR	0.905797	0.951475	1.029	0.951	1.076	1.114	1.01093
NA20758	EUR	0.905797	0.951475	1.029	0.951	1.076	1.114	1.01093
NA20759	EUR	0.905797	0.951475	0.948767	0.951	1.04384	0.880282	0.714536
NA20760	EUR	0.905797	0.951475	0.948767	0.951	1.04384	0.880282	0.714536
NA20761	EUR	0.905797	1.012	1.054	0.951	1.076	1.136	1.12311
NA20762	EUR	1.065	0.951475	1.029	0.89	1.04384	0.880282	0.852724
NA20763	EUR	1.065	0.951475	1.029	1.1236	1.04384	0.880282	1.07654
NA20764	EUR	0.905797	1.012	0.948767	0.951	1.076	0.880282	0.783403
NA20765	EUR	0.905797	0.951475	0.948767	0.89	1.04384	1.114	0.846247
NA20766	EUR	1.065	1.012	0.948767	0.89	1.04384	1.136	1.07918
NA20767	EUR	0.905797	0.951475	1.029	0.89	1.04384	0.880282	0.725253
NA20768	EUR	0.905797	0.951475	1.054	0.951	1.04384	0.880282	0.79379
NA20769	EUR	0.905797	0.951475	1.029	1.1236	1.04384	0.880282	0.915608
NA20770	EUR	0.905797	1.012	0.948767	0.951	1.076	1.114	0.9914
NA20771	EUR	0.905797	1.012	0.948767	0.89	1.04384	0.880282	0.711241
NA20772	EUR	1.065	0.951475	1.029	1.1236	1.076	1.114	1.40433
NA20773	EUR	0.905797	1.012	0.948767	0.89	1.04384	1.114	0.900079
NA20774	EUR	1.065	0.951475	1.054	1.1236	1.04384	0.880282	1.10269
NA20775	EUR	1.065	1.012	0.948767	0.951	1.076	1.136	1.18867
NA20778	EUR	0.905797	0.951475	0.948767	0.951	1.04384	0.880282	0.714536
NA20783	EUR	0.905797	0.951475	0.948767	0.951	1.04384	1.114	0.904249
NA20785	EUR	0.905797	0.951475	1.029	0.89	1.04384	0.880282	0.725253
NA20786	EUR	0.905797	0.951475	0.948767	0.951	1.04384	1.114	0.904249
NA20787	EUR	0.905797	1.012	1.029	0.89	1.04384	1.114	0.976195
NA20790	EUR	0.905797	1.051	1.029	0.951	1.04384	1.114	1.0833
NA20792	EUR	1.065	0.951475	0.948767	0.951	1.04384	0.880282	0.840123
NA20795	EUR	0.905797	1.051	0.948767	1.1236	1.076	0.880282	0.961251
NA20796	EUR	0.905797	0.951475	0.948767	0.89	1.04384	1.136	0.86296
NA20797	EUR	0.905797	0.951475	0.948767	1.1236	1.04384	1.114	1.06836
NA20798	EUR	0.905797	0.951475	0.948767	1.1236	1.04384	0.880282	0.844216
NA20799	EUR	0.905797	1.012	0.948767	0.951	1.04384	0.880282	0.759989
NA20800	EUR	0.905797	0.951475	0.948767	1.1236	1.04384	1.114	1.06836
NA20801	EUR	0.905797	1.012	0.948767	0.89	1.04384	0.880282	0.711241
NA20802	EUR	0.905797	0.951475	0.948767	0.951	1.04384	0.880282	0.714536
NA20803	EUR	0.905797	1.051	0.948767	1.1236	1.076	0.880282	0.961251
NA20804	EUR	0.905797	0.951475	1.029	1.1236	1.076	1.114	1.1944
NA20805	EUR	0.905797	0.951475	1.029	0.951	1.04384	1.136	1.00009
NA20806	EUR	1.065	0.951475	1.029	0.89	1.04384	0.880282	0.852724
NA20807	EUR	0.905797	0.951475	0.948767	0.89	1.04384	1.136	0.86296
NA20808	EUR	0.905797	1.012	0.948767	0.951	1.076	0.880282	0.783403
NA20809	EUR	0.905797	1.012	1.029	1.1236	1.04384	0.880282	0.973852
NA20810	EUR	1.065	0.951475	0.948767	0.951	1.04384	1.114	1.06318
NA20811	EUR	0.905797	0.951475	0.948767	0.89	1.04384	0.880282	0.668704
NA20812	EUR	0.905797	0.951475	0.948767	0.951	1.04384	1.114	0.904249
NA20813	EUR	0.905797	1.012	0.948767	1.1236	1.04384	1.114	1.13632
NA20814	EUR	1.104	1.051	0.948767	0.951	1.04384	0.880282	0.961984
NA20815	EUR	0.905797	1.012	1.029	0.951	1.04384	0.880282	0.824259
NA20818	EUR	1.104	1.012	0.948767	1.1236	1.076	1.114	1.42763
NA20819	EUR	1.065	0.951475	0.948767	0.951	1.076	0.880282	0.866006
NA20821	EUR	1.065	1.012	0.948767	0.951	1.04384	0.880282	0.893565
NA20822	EUR	1.065	1.012	0.948767	0.951	1.04384	0.880282	0.893565
NA20826	EUR	0.905797	1.012	1.029	0.951	1.04384	1.114	1.0431
NA20827	EUR	0.905797	0.951475	1.029	0.951	1.04384	0.880282	0.774962
NA20828	EUR	0.905797	1.012	1.029	1.1236	1.04384	1.114	1.23241
NA20832	EUR	0.905797	1.051	1.029	0.951	1.04384	1.114	1.0833

## Sheet: 2
	over_1	under_1
AFR	14.5833	85.4167
EAS	32.0197	67.9803
EUR	40.3465	59.6535
SAS	29.4118	70.5882

## Sheet: 3
sample	pop2	rs143334143	rs2109069	rs2236757	rs2531743	rs73064425	rs879055593	comb_or
HG00096	EUR	0.579039	1.073	0.772201	1.18906	0.385951	0.840336	0.185024
HG00097	EUR	0.579039	1.073	0.772201	1.18906	0.385951	1.19	0.262012
HG00099	EUR	0.579039	1.073	1.295	0.957	0.385951	0.840336	0.249732
HG00100	EUR	0.579039	0.764526	0.772201	1.18906	1.585	1.09	0.702247
HG00101	EUR	0.579039	1.073	0.772201	1.18906	0.385951	0.840336	0.185024
HG00102	EUR	0.579039	0.764526	0.772201	0.957	1.585	0.840336	0.435737
HG00103	EUR	1.166	1.073	1.125	0.957	0.385951	1.09	0.566659
HG00105	EUR	0.579039	0.764526	0.772201	1.18906	0.385951	1.09	0.170999
HG00106	EUR	1.166	1.308	1.295	0.841	0.385951	0.840336	0.538713
HG00107	EUR	0.579039	1.073	0.772201	1.18906	0.385951	0.840336	0.185024
HG00108	EUR	1.166	0.764526	0.772201	1.18906	0.385951	1.09	0.344337
HG00109	EUR	0.579039	1.073	1.125	1.18906	0.385951	1.09	0.349642
HG00110	EUR	0.579039	1.073	1.125	0.841	0.385951	0.840336	0.190652
HG00111	EUR	0.579039	0.764526	1.125	1.18906	0.385951	1.09	0.249124
HG00112	EUR	0.579039	0.764526	0.772201	0.957	1.585	1.09	0.565194
HG00113	EUR	0.579039	0.764526	1.125	0.957	0.385951	0.840336	0.154579
HG00114	EUR	0.579039	1.073	1.125	1.18906	0.385951	1.09	0.349642
HG00115	EUR	0.579039	1.073	0.772201	0.957	0.385951	0.840336	0.148914
HG00116	EUR	0.579039	0.764526	0.772201	0.957	0.385951	0.840336	0.106103
HG00117	EUR	0.579039	1.308	0.772201	1.18906	0.385951	0.840336	0.225546
HG00118	EUR	0.579039	0.764526	1.295	0.957	0.385951	1.09	0.230803
HG00119	EUR	1.166	1.073	0.772201	1.18906	0.385951	0.840336	0.372579
HG00120	EUR	0.579039	1.073	0.772201	0.957	1.585	0.840336	0.61155
HG00121	EUR	0.579039	1.073	0.772201	0.957	1.585	1.09	0.793241
HG00122	EUR	0.579039	0.764526	1.125	1.18906	0.385951	0.840336	0.192062
HG00123	EUR	0.579039	1.308	1.125	1.18906	0.385951	0.840336	0.328592
HG00125	EUR	0.579039	0.764526	1.125	1.18906	0.385951	1.09	0.249124
HG00126	EUR	0.579039	0.764526	0.772201	0.957	0.385951	0.840336	0.106103
HG00127	EUR	0.579039	1.073	0.772201	0.957	0.385951	0.840336	0.148914
HG00128	EUR	0.579039	1.073	0.772201	0.957	0.385951	1.09	0.193156
HG00129	EUR	1.166	0.764526	0.772201	1.18906	0.385951	0.840336	0.265467
HG00130	EUR	0.579039	1.073	1.125	0.957	0.385951	1.09	0.281404
HG00131	EUR	0.579039	1.073	0.772201	1.18906	0.385951	0.840336	0.185024
HG00132	EUR	1.166	0.764526	0.772201	0.841	0.385951	0.840336	0.18776
HG00133	EUR	0.579039	0.764526	1.125	1.18906	1.585	0.840336	0.788749
HG00136	EUR	0.579039	1.073	0.772201	0.841	0.385951	0.840336	0.130864
HG00137	EUR	0.579039	1.073	0.772201	1.18906	0.385951	0.840336	0.185024
HG00138	EUR	1.166	1.073	0.772201	1.18906	1.585	1.09	1.98467
HG00139	EUR	0.579039	1.073	0.772201	1.18906	0.385951	1.09	0.239994
HG00140	EUR	0.579039	1.073	1.125	1.18906	1.585	1.09	1.43589
HG00141	EUR	1.166	1.073	0.772201	1.18906	0.385951	0.840336	0.372579
HG00142	EUR	0.579039	1.073	0.772201	1.18906	0.385951	0.840336	0.185024
HG00143	EUR	0.579039	0.764526	1.295	0.957	0.385951	1.09	0.230803
HG00145	EUR	0.579039	1.073	1.125	0.957	0.385951	1.09	0.281404
HG00146	EUR	1.166	1.308	1.125	1.18906	0.385951	0.840336	0.661681
HG00148	EUR	0.579039	0.764526	0.772201	0.957	0.385951	1.09	0.137626
HG00149	EUR	0.579039	1.073	1.125	1.18906	1.585	1.09	1.43589
HG00150	EUR	0.579039	1.073	0.772201	1.18906	0.385951	0.840336	0.185024
HG00151	EUR	0.579039	0.764526	0.772201	0.957	1.585	0.840336	0.435737
HG00154	EUR	1.166	1.073	0.772201	0.957	0.385951	1.09	0.388955
HG00155	EUR	0.579039	0.764526	1.125	0.841	0.385951	0.840336	0.135842
HG00157	EUR	0.579039	1.073	0.772201	1.18906	1.585	1.09	0.985592
HG00158	EUR	0.579039	1.073	1.125	0.841	0.385951	1.09	0.247295
HG00159	EUR	0.579039	0.764526	0.772201	0.957	0.385951	1.09	0.137626
HG00160	EUR	0.579039	0.764526	0.772201	0.841	0.385951	0.840336	0.093242
HG00171	EUR	0.579039	1.308	1.125	1.18906	0.385951	0.840336	0.328592
HG00173	EUR	0.579039	1.073	1.125	0.957	0.385951	1.09	0.281404
HG00174	EUR	1.166	1.073	1.125	1.18906	0.385951	0.840336	0.542801
HG00176	EUR	1.166	1.073	1.125	0.957	0.385951	1.09	0.566659
HG00177	EUR	0.579039	1.073	1.125	0.957	0.385951	0.840336	0.216949
HG00178	EUR	0.579039	1.308	0.772201	1.18906	0.385951	1.09	0.292556
HG00179	EUR	1.166	1.073	1.125	0.957	0.385951	0.840336	0.436866
HG00180	EUR	1.166	0.764526	1.295	0.841	1.585	0.840336	1.29312
HG00181	EUR	1.166	0.764526	1.125	0.957	0.385951	0.840336	0.311273
HG00182	EUR	1.166	0.764526	1.125	0.957	0.385951	1.19	0.440793
HG00183	EUR	0.579039	0.764526	1.125	1.18906	0.385951	1.09	0.249124
HG00185	EUR	0.579039	1.073	0.772201	0.957	0.385951	0.840336	0.148914
HG00186	EUR	0.579039	0.764526	0.772201	0.957	0.385951	1.19	0.150252
HG00187	EUR	0.579039	0.764526	1.125	0.957	1.585	1.09	0.823418
HG00188	EUR	0.579039	1.073	0.772201	1.18906	0.385951	0.840336	0.185024
HG00189	EUR	0.579039	0.764526	0.772201	0.957	0.385951	0.840336	0.106103
HG00190	EUR	1.166	0.764526	0.772201	0.957	0.385951	1.09	0.277135
HG00231	EUR	0.579039	0.764526	1.125	0.957	0.385951	0.840336	0.154579
HG00232	EUR	0.579039	1.073	1.125	0.957	1.585	0.840336	0.890952
HG00233	EUR	1.166	1.308	0.772201	0.957	0.385951	0.840336	0.365539
HG00234	EUR	0.579039	0.764526	0.772201	1.18906	1.585	1.09	0.702247
HG00235	EUR	0.579039	1.073	1.125	1.18906	0.385951	0.840336	0.269556
HG00236	EUR	0.579039	1.073	1.125	1.18906	0.385951	0.840336	0.269556
HG00237	EUR	1.166	1.073	0.772201	1.18906	0.385951	0.840336	0.372579
HG00238	EUR	0.579039	0.764526	0.772201	0.841	0.385951	1.09	0.120944
HG00239	EUR	0.579039	0.764526	1.295	0.957	0.385951	1.09	0.230803
HG00240	EUR	0.579039	0.764526	0.772201	1.18906	0.385951	1.09	0.170999
HG00242	EUR	0.579039	0.764526	0.772201	1.18906	0.385951	1.09	0.170999
HG00243	EUR	0.579039	0.764526	1.295	0.957	0.385951	1.09	0.230803
HG00244	EUR	0.579039	1.308	0.772201	1.18906	0.385951	0.840336	0.225546
HG00245	EUR	0.579039	1.073	1.295	0.841	0.385951	0.840336	0.219462
HG00246	EUR	0.579039	1.308	1.295	1.18906	0.385951	0.840336	0.378246
HG00250	EUR	0.579039	1.073	1.125	0.957	0.385951	0.840336	0.216949
HG00251	EUR	0.579039	1.073	0.772201	0.957	0.385951	0.840336	0.148914
HG00252	EUR	0.579039	1.073	1.125	0.957	0.385951	1.09	0.281404
HG00253	EUR	0.579039	1.308	0.772201	1.18906	0.385951	1.09	0.292556
HG00254	EUR	0.579039	1.308	0.772201	0.957	0.385951	1.09	0.23546
HG00255	EUR	0.579039	0.764526	1.125	0.957	0.385951	1.09	0.200504
HG00256	EUR	0.579039	0.764526	1.125	0.957	0.385951	0.840336	0.154579
HG00257	EUR	0.579039	1.073	1.295	1.18906	0.385951	1.09	0.402476
HG00258	EUR	0.579039	0.764526	1.125	1.18906	0.385951	1.09	0.249124
HG00259	EUR	0.579039	0.764526	0.772201	0.957	0.385951	1.09	0.137626
HG00260	EUR	0.579039	0.764526	0.772201	0.957	0.385951	1.09	0.137626
HG00261	EUR	0.579039	1.073	0.772201	0.957	0.385951	1.19	0.210877
HG00262	EUR	0.579039	1.073	0.772201	0.957	0.385951	0.840336	0.148914
HG00263	EUR	0.579039	0.764526	0.772201	1.18906	0.385951	1.09	0.170999
HG00264	EUR	0.579039	1.073	0.772201	1.18906	0.385951	1.09	0.239994
HG00265	EUR	0.579039	1.073	0.772201	1.18906	0.385951	0.840336	0.185024
HG00266	EUR	1.166	0.764526	0.772201	0.957	0.385951	0.840336	0.213658
HG00267	EUR	0.579039	1.073	1.295	1.18906	0.385951	0.840336	0.310289
HG00268	EUR	0.579039	1.073	1.125	0.841	0.385951	1.09	0.247295
HG00269	EUR	1.166	1.073	1.125	0.841	0.385951	1.09	0.497973
HG00271	EUR	0.579039	1.308	0.772201	0.957	1.585	0.840336	0.745487
HG00272	EUR	0.579039	1.073	0.772201	1.18906	1.585	0.840336	0.759843
HG00273	EUR	1.166	1.073	0.772201	1.18906	1.585	0.840336	1.53008
HG00274	EUR	1.166	1.073	1.125	1.18906	0.385951	1.09	0.704067
HG00275	EUR	1.166	0.764526	1.295	1.18906	0.385951	1.09	0.577462
HG00276	EUR	1.166	0.764526	0.772201	0.957	1.585	1.09	1.13812
HG00277	EUR	0.579039	1.308	0.772201	1.18906	1.585	1.09	1.20145
HG00278	EUR	0.579039	1.073	0.772201	1.18906	0.385951	0.840336	0.185024
HG00280	EUR	0.579039	1.308	1.125	0.841	0.385951	1.09	0.301455
HG00281	EUR	1.727	1.073	1.295	0.841	0.385951	1.19	0.92691
HG00282	EUR	0.579039	1.073	1.125	0.841	0.385951	0.840336	0.190652
HG00284	EUR	0.579039	0.764526	1.125	0.957	1.585	0.840336	0.634814
HG00285	EUR	0.579039	1.073	0.772201	0.957	0.385951	1.19	0.210877
HG00288	EUR	1.166	1.073	0.772201	0.957	1.585	1.09	1.59734
HG00290	EUR	1.166	1.073	0.772201	1.18906	1.585	0.840336	1.53008
HG00304	EUR	0.579039	1.308	1.125	0.957	0.385951	1.09	0.343035
HG00306	EUR	0.579039	0.764526	0.772201	0.957	0.385951	0.840336	0.106103
HG00308	EUR	1.727	1.308	1.125	1.18906	0.385951	0.840336	0.980036
HG00309	EUR	1.166	1.073	1.125	1.18906	1.585	0.840336	2.22914
HG00310	EUR	0.579039	1.308	1.125	1.18906	0.385951	0.840336	0.328592
HG00311	EUR	0.579039	1.073	0.772201	0.957	0.385951	1.09	0.193156
HG00313	EUR	1.166	1.308	1.295	0.841	0.385951	1.09	0.698765
HG00315	EUR	0.579039	1.308	0.772201	0.957	0.385951	1.09	0.23546
HG00318	EUR	0.579039	0.764526	0.772201	0.957	1.585	1.09	0.565194
HG00319	EUR	0.579039	1.073	0.772201	1.18906	0.385951	0.840336	0.185024
HG00320	EUR	0.579039	0.764526	0.772201	1.18906	0.385951	0.840336	0.131832
HG00321	EUR	0.579039	1.073	1.295	0.841	1.585	1.09	1.16904
HG00323	EUR	0.579039	1.073	0.772201	1.18906	0.385951	0.840336	0.185024
HG00324	EUR	1.166	1.073	1.125	0.841	1.585	1.09	2.04504
HG00325	EUR	1.166	0.764526	0.772201	0.841	0.385951	0.840336	0.18776
HG00326	EUR	0.579039	1.308	1.125	1.18906	0.385951	0.840336	0.328592
HG00327	EUR	0.579039	0.764526	0.772201	0.957	0.385951	0.840336	0.106103
HG00328	EUR	0.579039	0.764526	1.125	1.18906	0.385951	0.840336	0.192062
HG00329	EUR	0.579039	0.764526	0.772201	1.18906	0.385951	0.840336	0.131832
HG00330	EUR	0.579039	1.073	0.772201	0.957	0.385951	0.840336	0.148914
HG00331	EUR	1.166	1.308	0.772201	0.957	0.385951	0.840336	0.365539
HG00332	EUR	1.166	0.764526	1.125	1.18906	0.385951	0.840336	0.386752
HG00334	EUR	1.166	1.073	1.295	1.18906	0.385951	0.840336	0.624824
HG00335	EUR	1.166	1.073	0.772201	0.957	0.385951	1.09	0.388955
HG00336	EUR	1.166	0.764526	0.772201	1.18906	0.385951	1.19	0.375928
HG00337	EUR	0.579039	0.764526	1.295	0.957	0.385951	1.19	0.251977
HG00338	EUR	1.166	0.764526	1.125	0.957	0.385951	1.09	0.403752
HG00339	EUR	0.579039	0.764526	1.125	0.957	0.385951	0.840336	0.154579
HG00341	EUR	0.579039	0.764526	0.772201	0.957	0.385951	0.840336	0.106103
HG00342	EUR	0.579039	0.764526	1.295	0.957	0.385951	0.840336	0.177937
HG00343	EUR	1.166	1.073	1.125	0.841	0.385951	1.09	0.497973
HG00344	EUR	0.579039	0.764526	1.125	0.957	0.385951	1.09	0.200504
HG00345	EUR	1.166	0.764526	1.125	0.957	0.385951	1.09	0.403752
HG00346	EUR	0.579039	0.764526	1.295	0.841	0.385951	1.19	0.221434
HG00349	EUR	0.579039	1.073	1.125	1.18906	0.385951	0.840336	0.269556
HG00350	EUR	1.166	0.764526	0.772201	0.841	0.385951	0.840336	0.18776
HG00351	EUR	0.579039	1.308	1.125	0.957	1.585	1.09	1.40876
HG00353	EUR	0.579039	1.073	1.125	0.841	0.385951	0.840336	0.190652
HG00355	EUR	0.579039	0.764526	0.772201	1.18906	1.585	1.09	0.702247
HG00356	EUR	0.579039	0.764526	0.772201	0.957	0.385951	1.19	0.150252
HG00357	EUR	0.579039	1.073	0.772201	0.957	0.385951	1.09	0.193156
HG00358	EUR	0.579039	1.073	1.125	0.957	1.585	1.09	1.15565
HG00360	EUR	0.579039	1.073	1.125	1.18906	0.385951	1.09	0.349642
HG00361	EUR	1.166	0.764526	0.772201	0.957	0.385951	1.09	0.277135
HG00362	EUR	0.579039	0.764526	1.295	1.18906	0.385951	1.09	0.286769
HG00364	EUR	1.166	0.764526	1.125	0.957	0.385951	1.09	0.403752
HG00365	EUR	0.579039	1.308	0.772201	0.957	1.585	1.19	1.05568
HG00366	EUR	0.579039	0.764526	1.125	0.957	0.385951	0.840336	0.154579
HG00367	EUR	1.166	0.764526	1.125	0.841	0.385951	1.09	0.354812
HG00368	EUR	0.579039	0.764526	1.295	1.18906	0.385951	1.09	0.286769
HG00369	EUR	0.579039	0.764526	1.295	0.841	0.385951	1.19	0.221434
HG00371	EUR	0.579039	1.073	0.772201	1.18906	1.585	0.840336	0.759843
HG00372	EUR	0.579039	0.764526	1.125	1.18906	0.385951	0.840336	0.192062
HG00373	EUR	0.579039	0.764526	1.125	1.18906	0.385951	0.840336	0.192062
HG00375	EUR	0.579039	0.764526	1.125	0.957	0.385951	1.09	0.200504
HG00376	EUR	0.579039	0.764526	1.295	0.957	0.385951	1.09	0.230803
HG00378	EUR	1.166	0.764526	0.772201	0.841	0.385951	0.840336	0.18776
HG00379	EUR	0.579039	1.073	1.295	0.957	0.385951	0.840336	0.249732
HG00380	EUR	0.579039	1.308	1.125	0.957	0.385951	0.840336	0.264463
HG00381	EUR	0.579039	1.308	0.772201	0.957	0.385951	0.840336	0.181528
HG00382	EUR	0.579039	1.073	0.772201	0.957	0.385951	1.09	0.193156
HG00383	EUR	0.579039	1.308	1.125	0.957	1.585	0.840336	1.08608
HG00384	EUR	1.166	1.073	1.295	0.841	0.385951	0.840336	0.441926
HG01334	EUR	0.579039	0.764526	0.772201	0.957	0.385951	0.840336	0.106103
HG01500	EUR	0.579039	0.764526	0.772201	0.957	0.385951	0.840336	0.106103
HG01501	EUR	0.579039	1.308	1.125	1.18906	0.385951	0.840336	0.328592
HG01503	EUR	0.579039	1.308	0.772201	0.957	0.385951	1.09	0.23546
HG01504	EUR	0.579039	0.764526	0.772201	0.957	0.385951	0.840336	0.106103
HG01506	EUR	0.579039	0.764526	1.125	0.957	0.385951	1.09	0.200504
HG01507	EUR	0.579039	0.764526	0.772201	0.957	0.385951	1.19	0.150252
HG01509	EUR	1.166	1.073	1.125	1.18906	0.385951	0.840336	0.542801
HG01510	EUR	0.579039	1.308	0.772201	0.957	0.385951	1.09	0.23546
HG01512	EUR	0.579039	0.764526	0.772201	0.957	0.385951	0.840336	0.106103
HG01513	EUR	0.579039	0.764526	0.772201	0.841	0.385951	0.840336	0.093242
HG01515	EUR	0.579039	0.764526	0.772201	0.957	0.385951	1.09	0.137626
HG01516	EUR	0.579039	1.073	0.772201	1.18906	0.385951	0.840336	0.185024
HG01518	EUR	0.579039	0.764526	1.125	0.957	0.385951	0.840336	0.154579
HG01519	EUR	0.579039	0.764526	0.772201	0.957	0.385951	0.840336	0.106103
HG01521	EUR	0.579039	0.764526	1.125	0.841	0.385951	0.840336	0.135842
HG01522	EUR	1.166	1.073	1.125	0.957	0.385951	1.09	0.566659
HG01524	EUR	1.166	1.308	0.772201	0.841	0.385951	1.09	0.416669
HG01525	EUR	0.579039	0.764526	1.125	1.18906	0.385951	1.09	0.249124
HG01527	EUR	0.579039	1.073	0.772201	1.18906	0.385951	1.09	0.239994
HG01528	EUR	0.579039	0.764526	0.772201	0.957	0.385951	1.09	0.137626
HG01530	EUR	0.579039	1.073	1.125	0.957	1.585	1.09	1.15565
HG01531	EUR	0.579039	1.073	1.125	0.957	0.385951	0.840336	0.216949
HG01536	EUR	0.579039	1.073	0.772201	0.957	0.385951	0.840336	0.148914
HG01537	EUR	0.579039	0.764526	0.772201	0.841	0.385951	1.09	0.120944
HG01595	EAS	0.579039	0.764526	1.125	0.957	0.385951	0.840336	0.154579
HG01596	EAS	0.579039	1.308	1.125	1.18906	1.585	0.840336	1.34944
HG01597	EAS	0.579039	0.764526	1.125	1.18906	0.385951	1.09	0.249124
HG01598	EAS	0.579039	0.764526	1.125	1.18906	0.385951	1.09	0.249124
HG01599	EAS	0.579039	1.073	1.295	1.18906	0.385951	0.840336	0.310289
HG01600	EAS	0.579039	0.764526	1.125	1.18906	0.385951	1.09	0.249124
HG01602	EUR	0.579039	0.764526	0.772201	0.957	0.385951	1.09	0.137626
HG01603	EUR	0.579039	1.308	1.125	1.18906	0.385951	1.19	0.46532
HG01605	EUR	0.579039	1.308	0.772201	1.18906	0.385951	0.840336	0.225546
HG01606	EUR	1.166	1.308	0.772201	0.957	0.385951	0.840336	0.365539
HG01607	EUR	0.579039	1.308	1.125	0.957	0.385951	1.09	0.343035
HG01608	EUR	0.579039	0.764526	0.772201	0.957	0.385951	0.840336	0.106103
HG01610	EUR	0.579039	1.073	1.125	0.957	0.385951	1.09	0.281404
HG01612	EUR	0.579039	0.764526	1.295	1.18906	0.385951	0.840336	0.221085
HG01613	EUR	0.579039	0.764526	0.772201	1.18906	1.585	0.840336	0.541398
HG01615	EUR	0.579039	0.764526	1.125	0.957	0.385951	1.19	0.218899
HG01617	EUR	0.579039	1.073	1.295	1.18906	1.585	0.840336	1.27428
HG01618	EUR	1.166	0.764526	1.125	1.18906	0.385951	1.09	0.501656
HG01619	EUR	1.166	0.764526	1.125	0.841	0.385951	0.840336	0.273543
HG01620	EUR	1.166	1.073	0.772201	0.957	0.385951	0.840336	0.299865
HG01623	EUR	0.579039	0.764526	0.772201	1.18906	0.385951	1.19	0.186687
HG01624	EUR	0.579039	0.764526	0.772201	1.18906	0.385951	1.19	0.186687
HG01625	EUR	0.579039	0.764526	0.772201	0.841	0.385951	0.840336	0.093242
HG01626	EUR	0.579039	1.073	1.125	0.957	0.385951	0.840336	0.216949
HG01628	EUR	0.579039	0.764526	1.295	1.18906	0.385951	0.840336	0.221085
HG01630	EUR	0.579039	1.073	0.772201	1.18906	0.385951	0.840336	0.185024
HG01631	EUR	0.579039	1.073	0.772201	0.957	0.385951	1.09	0.193156
HG01632	EUR	0.579039	0.764526	0.772201	0.957	0.385951	0.840336	0.106103
HG01668	EUR	0.579039	1.073	0.772201	0.957	0.385951	1.09	0.193156
HG01669	EUR	0.579039	1.073	0.772201	0.957	0.385951	1.09	0.193156
HG01670	EUR	0.579039	1.308	1.125	0.957	0.385951	0.840336	0.264463
HG01672	EUR	0.579039	0.764526	0.772201	0.957	0.385951	0.840336	0.106103
HG01673	EUR	0.579039	0.764526	0.772201	1.18906	0.385951	0.840336	0.131832
HG01675	EUR	0.579039	0.764526	0.772201	1.18906	0.385951	1.09	0.170999
HG01676	EUR	0.579039	0.764526	0.772201	0.841	0.385951	1.09	0.120944
HG01678	EUR	0.579039	1.073	0.772201	1.18906	0.385951	0.840336	0.185024
HG01679	EUR	0.579039	1.308	0.772201	0.957	0.385951	0.840336	0.181528
HG01680	EUR	0.579039	0.764526	0.772201	0.957	0.385951	1.09	0.137626
HG01682	EUR	0.579039	0.764526	1.125	0.841	0.385951	0.840336	0.135842
HG01684	EUR	0.579039	1.308	1.125	1.18906	0.385951	0.840336	0.328592
HG01685	EUR	0.579039	1.073	1.125	1.18906	1.585	0.840336	1.107
HG01686	EUR	0.579039	0.764526	1.125	1.18906	0.385951	1.09	0.249124
HG01694	EUR	1.166	0.764526	1.295	1.18906	1.585	1.09	2.37148
HG01695	EUR	0.579039	1.308	1.125	0.957	0.385951	1.09	0.343035
HG01697	EUR	0.579039	1.073	0.772201	0.841	0.385951	0.840336	0.130864
HG01699	EUR	1.166	0.764526	0.772201	1.18906	0.385951	1.09	0.344337
HG01700	EUR	0.579039	1.073	0.772201	1.18906	1.585	1.09	0.985592
HG01702	EUR	0.579039	0.764526	0.772201	0.957	0.385951	0.840336	0.106103
HG01704	EUR	1.166	1.073	1.295	0.957	0.385951	0.840336	0.502881
HG01705	EUR	0.579039	1.308	1.125	0.957	0.385951	0.840336	0.264463
HG01707	EUR	1.727	0.764526	0.772201	1.18906	0.385951	0.840336	0.393192
HG01708	EUR	0.579039	0.764526	1.125	0.841	0.385951	0.840336	0.135842
HG01709	EUR	1.166	0.764526	0.772201	1.18906	0.385951	1.19	0.375928
HG01710	EUR	0.579039	1.073	1.125	0.957	1.585	0.840336	0.890952
HG01746	EUR	0.579039	1.073	0.772201	0.841	0.385951	1.09	0.169743
HG01747	EUR	0.579039	1.073	1.125	0.957	0.385951	1.09	0.281404
HG01756	EUR	0.579039	0.764526	1.295	1.18906	1.585	1.09	1.17769
HG01757	EUR	0.579039	0.764526	0.772201	1.18906	0.385951	0.840336	0.131832
HG01761	EUR	1.166	1.308	1.125	1.18906	0.385951	0.840336	0.661681
HG01762	EUR	0.579039	1.073	0.772201	1.18906	0.385951	1.09	0.239994
HG01765	EUR	0.579039	1.308	0.772201	0.957	0.385951	0.840336	0.181528
HG01766	EUR	0.579039	0.764526	0.772201	0.841	0.385951	1.09	0.120944
HG01767	EUR	0.579039	0.764526	1.125	0.957	1.585	1.09	0.823418
HG01768	EUR	0.579039	0.764526	1.125	0.841	0.385951	0.840336	0.135842
HG01770	EUR	1.166	1.308	1.125	0.957	0.385951	0.840336	0.532545
HG01771	EUR	0.579039	1.073	1.295	0.957	0.385951	0.840336	0.249732
HG01773	EUR	0.579039	0.764526	0.772201	1.18906	0.385951	0.840336	0.131832
HG01775	EUR	1.166	0.764526	0.772201	0.957	0.385951	1.09	0.277135
HG01776	EUR	0.579039	0.764526	1.125	0.841	0.385951	0.840336	0.135842
HG01777	EUR	0.579039	1.073	0.772201	0.957	0.385951	0.840336	0.148914
HG01779	EUR	1.166	1.073	1.125	1.18906	0.385951	1.09	0.704067
HG01781	EUR	0.579039	0.764526	1.125	0.957	0.385951	1.09	0.200504
HG01783	EUR	0.579039	1.073	0.772201	0.957	0.385951	1.09	0.193156
HG01784	EUR	0.579039	1.308	1.125	0.957	0.385951	1.09	0.343035
HG01785	EUR	0.579039	1.073	0.772201	0.841	0.385951	0.840336	0.130864
HG01786	EUR	0.579039	1.073	1.125	0.957	0.385951	1.09	0.281404
HG01789	EUR	1.166	0.764526	0.772201	0.957	0.385951	0.840336	0.213658
HG01790	EUR	1.166	1.073	1.125	1.18906	0.385951	0.840336	0.542801
HG01791	EUR	0.579039	1.073	0.772201	1.18906	0.385951	0.840336	0.185024
HG01840	EAS	0.579039	0.764526	1.125	1.18906	0.385951	1.09	0.249124
HG01841	EAS	0.579039	0.764526	1.295	0.957	0.385951	0.840336	0.177937
HG01842	EAS	0.579039	0.764526	1.125	0.957	0.385951	0.840336	0.154579
HG01843	EAS	0.579039	1.073	0.772201	0.957	0.385951	0.840336	0.148914
HG01844	EAS	0.579039	0.764526	1.125	1.18906	0.385951	1.09	0.249124
HG01845	EAS	1.166	0.764526	1.125	1.18906	0.385951	0.840336	0.386752
HG01846	EAS	0.579039	0.764526	0.772201	1.18906	0.385951	1.09	0.170999
HG01847	EAS	0.579039	0.764526	1.125	0.957	0.385951	1.09	0.200504
HG01848	EAS	0.579039	0.764526	1.295	0.841	0.385951	0.840336	0.156369
HG01849	EAS	0.579039	1.073	1.125	0.841	0.385951	0.840336	0.190652
HG01850	EAS	0.579039	0.764526	1.295	1.18906	0.385951	0.840336	0.221085
HG01851	EAS	1.166	0.764526	1.125	1.18906	0.385951	0.840336	0.386752
HG01852	EAS	0.579039	1.073	1.125	1.18906	0.385951	1.09	0.349642
HG01853	EAS	0.579039	1.073	1.295	1.18906	0.385951	1.09	0.402476
HG01855	EAS	0.579039	0.764526	1.125	1.18906	0.385951	0.840336	0.192062
HG01857	EAS	0.579039	1.073	1.295	1.18906	0.385951	0.840336	0.310289
HG01858	EAS	0.579039	1.073	1.125	0.957	0.385951	0.840336	0.216949
HG01859	EAS	0.579039	0.764526	1.125	1.18906	0.385951	1.09	0.249124
HG01860	EAS	0.579039	1.073	1.125	0.841	0.385951	0.840336	0.190652
HG01861	EAS	0.579039	0.764526	1.125	1.18906	0.385951	0.840336	0.192062
HG01862	EAS	0.579039	1.308	1.125	1.18906	0.385951	0.840336	0.328592
HG01863	EAS	0.579039	0.764526	1.125	1.18906	0.385951	0.840336	0.192062
HG01864	EAS	0.579039	0.764526	1.125	0.957	0.385951	0.840336	0.154579
HG01865	EAS	0.579039	0.764526	1.125	1.18906	0.385951	1.09	0.249124
HG01866	EAS	0.579039	0.764526	0.772201	1.18906	0.385951	0.840336	0.131832
HG01867	EAS	0.579039	0.764526	1.295	0.957	0.385951	0.840336	0.177937
HG01868	EAS	0.579039	0.764526	1.125	0.957	0.385951	1.19	0.218899
HG01869	EAS	0.579039	0.764526	0.772201	0.957	0.385951	1.09	0.137626
HG01870	EAS	0.579039	0.764526	1.295	0.957	1.585	0.840336	0.730742
HG01871	EAS	0.579039	0.764526	1.295	0.957	0.385951	1.09	0.230803
HG01872	EAS	1.166	0.764526	1.125	0.957	0.385951	1.09	0.403752
HG01873	EAS	1.166	0.764526	1.125	1.18906	0.385951	0.840336	0.386752
HG01874	EAS	0.579039	0.764526	1.125	0.957	0.385951	0.840336	0.154579
HG01878	EAS	0.579039	0.764526	1.125	0.957	0.385951	0.840336	0.154579
HG01879	AFR	0.579039	0.764526	0.772201	0.841	0.385951	0.840336	0.093242
HG01880	AFR	0.579039	0.764526	0.772201	0.957	1.585	1.09	0.565194
HG01882	AFR	0.579039	0.764526	1.125	1.18906	0.385951	0.840336	0.192062
HG01883	AFR	0.579039	1.073	0.772201	0.841	0.385951	1.09	0.169743
HG01885	AFR	1.166	0.764526	0.772201	0.957	0.385951	0.840336	0.213658
HG01886	AFR	0.579039	1.308	1.125	0.841	0.385951	0.840336	0.232407
HG01889	AFR	0.579039	0.764526	0.772201	0.957	0.385951	1.09	0.137626
HG01890	AFR	0.579039	0.764526	1.125	0.957	0.385951	0.840336	0.154579
HG01894	AFR	0.579039	0.764526	0.772201	1.18906	0.385951	0.840336	0.131832
HG01896	AFR	0.579039	0.764526	0.772201	0.957	0.385951	1.09	0.137626
HG01912	AFR	0.579039	0.764526	0.772201	0.957	0.385951	1.09	0.137626
HG01914	AFR	0.579039	0.764526	1.125	0.841	0.385951	0.840336	0.135842
HG01915	AFR	0.579039	0.764526	0.772201	0.957	0.385951	0.840336	0.106103
HG01956	AFR	0.579039	0.764526	1.125	0.957	0.385951	1.09	0.200504
HG01958	AFR	1.166	0.764526	0.772201	0.841	0.385951	0.840336	0.18776
HG01985	AFR	0.579039	0.764526	1.125	0.957	0.385951	0.840336	0.154579
HG01986	AFR	0.579039	1.073	0.772201	1.18906	0.385951	1.19	0.262012
HG01988	AFR	1.166	0.764526	0.772201	0.957	0.385951	1.09	0.277135
HG01989	AFR	1.166	0.764526	0.772201	0.841	0.385951	0.840336	0.18776
HG01990	AFR	0.579039	1.073	0.772201	0.841	0.385951	0.840336	0.130864
HG02009	AFR	0.579039	0.764526	0.772201	0.957	0.385951	1.09	0.137626
HG02010	AFR	0.579039	0.764526	0.772201	0.957	0.385951	0.840336	0.106103
HG02012	AFR	0.579039	0.764526	0.772201	1.18906	0.385951	1.09	0.170999
HG02013	AFR	0.579039	1.073	0.772201	0.957	0.385951	0.840336	0.148914
HG02014	AFR	1.166	0.764526	1.295	0.841	0.385951	0.840336	0.314878
HG02016	EAS	0.579039	0.764526	1.125	0.957	0.385951	0.840336	0.154579
HG02017	EAS	0.579039	0.764526	1.295	0.957	0.385951	0.840336	0.177937
HG02019	EAS	0.579039	1.073	1.125	1.18906	0.385951	0.840336	0.269556
HG02020	EAS	0.579039	0.764526	1.125	0.957	0.385951	0.840336	0.154579
HG02023	EAS	0.579039	0.764526	1.125	0.957	0.385951	0.840336	0.154579
HG02025	EAS	0.579039	0.764526	0.772201	0.957	0.385951	0.840336	0.106103
HG02026	EAS	0.579039	0.764526	1.295	1.18906	0.385951	0.840336	0.221085
HG02028	EAS	0.579039	1.073	1.295	1.18906	0.385951	0.840336	0.310289
HG02029	EAS	0.579039	0.764526	0.772201	1.18906	0.385951	0.840336	0.131832
HG02031	EAS	0.579039	0.764526	1.125	0.957	0.385951	0.840336	0.154579
HG02032	EAS	0.579039	0.764526	1.295	1.18906	0.385951	0.840336	0.221085
HG02035	EAS	0.579039	1.073	1.125	1.18906	0.385951	0.840336	0.269556
HG02040	EAS	0.579039	0.764526	0.772201	0.957	1.585	0.840336	0.435737
HG02047	EAS	0.579039	1.073	1.125	1.18906	0.385951	0.840336	0.269556
HG02048	EAS	0.579039	0.764526	0.772201	0.957	0.385951	1.09	0.137626
HG02049	EAS	0.579039	0.764526	1.295	1.18906	0.385951	1.09	0.286769
HG02050	EAS	0.579039	0.764526	0.772201	1.18906	1.585	0.840336	0.541398
HG02051	AFR	0.579039	1.308	0.772201	0.957	0.385951	0.840336	0.181528
HG02052	AFR	0.579039	0.764526	0.772201	0.957	0.385951	0.840336	0.106103
HG02053	AFR	0.579039	0.764526	0.772201	0.957	0.385951	1.09	0.137626
HG02054	AFR	0.579039	1.073	0.772201	0.957	0.385951	0.840336	0.148914
HG02057	EAS	0.579039	0.764526	0.772201	0.957	0.385951	0.840336	0.106103
HG02058	EAS	0.579039	0.764526	1.125	0.957	0.385951	0.840336	0.154579
HG02060	EAS	0.579039	0.764526	1.125	1.18906	0.385951	0.840336	0.192062
HG02061	EAS	0.579039	0.764526	1.125	1.18906	0.385951	0.840336	0.192062
HG02064	EAS	0.579039	1.073	1.125	1.18906	0.385951	0.840336	0.269556
HG02067	EAS	1.166	1.073	1.295	1.18906	0.385951	1.19	0.884813
HG02069	EAS	0.579039	1.073	1.125	0.957	0.385951	0.840336	0.216949
HG02070	EAS	0.579039	0.764526	1.125	1.18906	0.385951	0.840336	0.192062
HG02072	EAS	1.166	0.764526	0.772201	1.18906	0.385951	0.840336	0.265467
HG02073	EAS	0.579039	0.764526	1.125	1.18906	0.385951	0.840336	0.192062
HG02075	EAS	0.579039	1.073	1.125	0.957	0.385951	0.840336	0.216949
HG02076	EAS	0.579039	0.764526	1.125	1.18906	0.385951	0.840336	0.192062
HG02078	EAS	0.579039	1.073	1.125	0.957	0.385951	0.840336	0.216949
HG02079	EAS	0.579039	0.764526	1.125	0.841	0.385951	0.840336	0.135842
HG02081	EAS	0.579039	0.764526	1.125	0.957	0.385951	0.840336	0.154579
HG02082	EAS	0.579039	0.764526	1.125	0.957	0.385951	1.09	0.200504
HG02084	EAS	0.579039	0.764526	1.295	1.18906	0.385951	1.09	0.286769
HG02085	EAS	0.579039	0.764526	0.772201	1.18906	0.385951	0.840336	0.131832
HG02086	EAS	1.166	1.073	0.772201	1.18906	0.385951	0.840336	0.372579
HG02087	EAS	0.579039	1.073	1.125	1.18906	0.385951	0.840336	0.269556
HG02088	EAS	0.579039	0.764526	1.125	1.18906	0.385951	1.09	0.249124
HG02095	AFR	0.579039	0.764526	0.772201	0.841	0.385951	1.09	0.120944
HG02107	AFR	0.579039	1.073	0.772201	0.957	0.385951	1.09	0.193156
HG02108	AFR	0.579039	0.764526	1.125	0.957	0.385951	0.840336	0.154579
HG02111	AFR	0.579039	0.764526	1.125	0.957	0.385951	0.840336	0.154579
HG02113	EAS	0.579039	0.764526	1.125	1.18906	0.385951	0.840336	0.192062
HG02116	EAS	0.579039	0.764526	1.125	1.18906	0.385951	0.840336	0.192062
HG02121	EAS	0.579039	0.764526	1.125	0.957	0.385951	0.840336	0.154579
HG02122	EAS	0.579039	1.073	1.295	1.18906	0.385951	0.840336	0.310289
HG02127	EAS	0.579039	0.764526	1.125	0.957	0.385951	0.840336	0.154579
HG02128	EAS	0.579039	0.764526	1.125	1.18906	0.385951	0.840336	0.192062
HG02130	EAS	0.579039	0.764526	1.125	1.18906	0.385951	1.09	0.249124
HG02131	EAS	0.579039	1.073	1.125	0.957	0.385951	0.840336	0.216949
HG02133	EAS	0.579039	0.764526	1.295	1.18906	0.385951	0.840336	0.221085
HG02134	EAS	0.579039	0.764526	1.125	0.957	0.385951	0.840336	0.154579
HG02136	EAS	0.579039	1.073	0.772201	1.18906	0.385951	1.09	0.239994
HG02137	EAS	0.579039	0.764526	1.125	1.18906	0.385951	0.840336	0.192062
HG02138	EAS	0.579039	0.764526	1.295	0.957	0.385951	0.840336	0.177937
HG02139	EAS	0.579039	1.073	1.125	1.18906	0.385951	1.09	0.349642
HG02140	EAS	0.579039	0.764526	1.125	1.18906	0.385951	0.840336	0.192062
HG02141	EAS	0.579039	0.764526	1.295	0.841	0.385951	0.840336	0.156369
HG02142	EAS	0.579039	0.764526	0.772201	1.18906	0.385951	1.09	0.170999
HG02143	AFR	0.579039	0.764526	0.772201	0.957	0.385951	0.840336	0.106103
HG02144	AFR	0.579039	1.073	0.772201	0.957	0.385951	0.840336	0.148914
HG02215	EUR	0.579039	1.073	0.772201	0.841	0.385951	1.09	0.169743
HG02219	EUR	0.579039	0.764526	0.772201	0.957	0.385951	1.19	0.150252
HG02220	EUR	0.579039	0.764526	1.125	0.957	0.385951	0.840336	0.154579
HG02221	EUR	0.579039	1.073	1.295	0.841	0.385951	1.09	0.284664
HG02223	EUR	0.579039	0.764526	1.125	0.841	0.385951	0.840336	0.135842
HG02224	EUR	1.166	0.764526	1.125	0.957	0.385951	1.09	0.403752
HG02230	EUR	0.579039	1.073	1.125	0.957	0.385951	0.840336	0.216949
HG02231	EUR	1.166	0.764526	0.772201	1.18906	0.385951	1.09	0.344337
HG02232	EUR	0.579039	1.073	1.125	0.957	0.385951	0.840336	0.216949
HG02233	EUR	0.579039	1.073	0.772201	0.957	0.385951	0.840336	0.148914
HG02235	EUR	0.579039	0.764526	0.772201	0.841	0.385951	0.840336	0.093242
HG02236	EUR	0.579039	0.764526	1.125	0.957	0.385951	1.09	0.200504
HG02238	EUR	0.579039	1.073	1.125	0.957	0.385951	1.19	0.307221
HG02239	EUR	0.579039	1.073	0.772201	1.18906	1.585	1.09	0.985592
HG02255	AFR	0.579039	0.764526	0.772201	1.18906	0.385951	1.09	0.170999
HG02256	AFR	0.579039	0.764526	1.295	0.957	0.385951	0.840336	0.177937
HG02281	AFR	0.579039	0.764526	0.772201	0.957	0.385951	1.09	0.137626
HG02282	AFR	1.166	1.073	0.772201	0.841	0.385951	1.19	0.373168
HG02283	AFR	0.579039	1.073	0.772201	0.841	0.385951	0.840336	0.130864
HG02284	AFR	0.579039	0.764526	0.772201	0.957	0.385951	0.840336	0.106103
HG02307	AFR	1.727	0.764526	0.772201	0.841	0.385951	0.840336	0.278097
HG02308	AFR	0.579039	0.764526	0.772201	0.957	0.385951	0.840336	0.106103
HG02309	AFR	0.579039	0.764526	0.772201	0.841	0.385951	1.09	0.120944
HG02314	AFR	0.579039	1.073	0.772201	0.957	0.385951	0.840336	0.148914
HG02315	AFR	0.579039	0.764526	0.772201	0.841	0.385951	1.09	0.120944
HG02317	AFR	0.579039	0.764526	1.295	0.957	0.385951	0.840336	0.177937
HG02318	AFR	0.579039	0.764526	1.125	0.841	0.385951	0.840336	0.135842
HG02322	AFR	0.579039	0.764526	1.125	1.18906	0.385951	0.840336	0.192062
HG02323	AFR	0.579039	0.764526	0.772201	0.841	0.385951	0.840336	0.093242
HG02325	AFR	0.579039	0.764526	1.125	0.957	0.385951	0.840336	0.154579
HG02330	AFR	0.579039	0.764526	1.125	0.841	0.385951	0.840336	0.135842
HG02332	AFR	1.166	0.764526	1.125	0.957	0.385951	1.09	0.403752
HG02334	AFR	0.579039	1.073	1.125	0.957	0.385951	0.840336	0.216949
HG02337	AFR	0.579039	0.764526	1.295	0.957	0.385951	0.840336	0.177937
HG02339	AFR	0.579039	0.764526	0.772201	0.957	0.385951	0.840336	0.106103
HG02343	AFR	0.579039	1.073	0.772201	0.957	0.385951	0.840336	0.148914
HG02419	AFR	0.579039	1.073	1.125	0.841	0.385951	0.840336	0.190652
HG02420	AFR	0.579039	0.764526	0.772201	0.957	0.385951	0.840336	0.106103
HG02427	AFR	0.579039	1.073	0.772201	0.957	0.385951	0.840336	0.148914
HG02429	AFR	0.579039	1.073	0.772201	0.957	0.385951	1.09	0.193156
HG02433	AFR	0.579039	0.764526	0.772201	0.841	1.585	0.840336	0.38292
HG02439	AFR	0.579039	0.764526	0.772201	0.957	0.385951	0.840336	0.106103
HG02442	AFR	0.579039	0.764526	0.772201	1.18906	0.385951	0.840336	0.131832
HG02445	AFR	0.579039	0.764526	1.295	0.957	0.385951	0.840336	0.177937
HG02449	AFR	0.579039	0.764526	1.125	1.18906	0.385951	0.840336	0.192062
HG02450	AFR	1.166	1.073	0.772201	0.957	0.385951	0.840336	0.299865
HG02455	AFR	0.579039	1.308	0.772201	1.18906	1.585	0.840336	0.926258
HG02470	AFR	0.579039	0.764526	1.125	1.18906	1.585	0.840336	0.788749
HG02471	AFR	0.579039	0.764526	1.125	0.957	0.385951	0.840336	0.154579
HG02476	AFR	0.579039	0.764526	0.772201	1.18906	0.385951	1.09	0.170999
HG02477	AFR	0.579039	0.764526	0.772201	0.957	0.385951	0.840336	0.106103
HG02479	AFR	0.579039	1.073	1.125	0.957	0.385951	1.09	0.281404
HG02481	AFR	0.579039	0.764526	0.772201	1.18906	0.385951	1.09	0.170999
HG02484	AFR	0.579039	1.073	0.772201	0.841	0.385951	1.09	0.169743
HG02485	AFR	0.579039	0.764526	0.772201	1.18906	0.385951	1.09	0.170999
HG02489	AFR	0.579039	0.764526	0.772201	1.18906	0.385951	0.840336	0.131832
HG02496	AFR	0.579039	0.764526	1.125	1.18906	0.385951	1.09	0.249124
HG02497	AFR	1.166	0.764526	0.772201	0.841	0.385951	1.09	0.243543
HG02501	AFR	0.579039	0.764526	1.125	0.841	0.385951	0.840336	0.135842
HG02502	AFR	0.579039	1.073	1.125	1.18906	0.385951	0.840336	0.269556
HG02505	AFR	0.579039	0.764526	1.125	0.841	0.385951	1.09	0.176201
HG02508	AFR	0.579039	1.073	0.772201	0.841	0.385951	0.840336	0.130864
HG02511	AFR	0.579039	0.764526	0.772201	1.18906	0.385951	1.09	0.170999
HG02512	EAS	0.579039	1.073	1.125	1.18906	0.385951	0.840336	0.269556
HG02513	EAS	0.579039	0.764526	0.772201	0.957	0.385951	0.840336	0.106103
HG02521	EAS	0.579039	0.764526	1.295	0.957	0.385951	0.840336	0.177937
HG02522	EAS	0.579039	1.073	1.125	1.18906	0.385951	0.840336	0.269556
HG02536	AFR	0.579039	1.073	0.772201	0.957	0.385951	1.09	0.193156
HG02537	AFR	0.579039	0.764526	1.125	0.957	0.385951	1.09	0.200504
HG02541	AFR	0.579039	1.073	0.772201	1.18906	0.385951	0.840336	0.185024
HG02545	AFR	0.579039	0.764526	0.772201	0.957	0.385951	0.840336	0.106103
HG02546	AFR	1.166	1.073	0.772201	0.841	0.385951	1.09	0.341809
HG02549	AFR	0.579039	0.764526	0.772201	0.957	0.385951	0.840336	0.106103
HG02554	AFR	0.579039	1.073	1.125	0.957	0.385951	0.840336	0.216949
HG02555	AFR	0.579039	0.764526	1.125	0.957	0.385951	0.840336	0.154579
HG02557	AFR	0.579039	0.764526	0.772201	0.841	0.385951	1.09	0.120944
HG02558	AFR	0.579039	1.073	1.125	0.957	0.385951	0.840336	0.216949
HG02577	AFR	0.579039	0.764526	1.125	0.957	0.385951	1.09	0.200504
HG02580	AFR	1.166	1.073	1.125	1.18906	0.385951	1.09	0.704067
HG03642	SAS	0.579039	1.308	1.295	0.957	0.385951	0.840336	0.304427
HG03643	SAS	1.166	0.764526	1.125	0.957	0.385951	0.840336	0.311273
HG03644	SAS	0.579039	0.764526	1.125	0.841	0.385951	1.09	0.176201
HG03645	SAS	0.579039	0.764526	1.125	0.957	0.385951	1.09	0.200504
HG03646	SAS	1.166	0.764526	1.295	0.957	0.385951	0.840336	0.358309
HG03672	SAS	0.579039	0.764526	1.125	0.957	0.385951	0.840336	0.154579
HG03673	SAS	1.166	0.764526	1.125	1.18906	1.585	0.840336	1.58829
HG03679	SAS	0.579039	1.073	1.125	1.18906	1.585	1.09	1.43589
HG03680	SAS	0.579039	0.764526	0.772201	0.957	0.385951	1.09	0.137626
HG03681	SAS	0.579039	1.073	0.772201	0.957	0.385951	0.840336	0.148914
HG03684	SAS	0.579039	0.764526	1.295	0.957	1.585	0.840336	0.730742
HG03685	SAS	0.579039	1.073	1.295	0.957	1.585	0.840336	1.02558
HG03686	SAS	0.579039	0.764526	1.125	1.18906	2.591	0.840336	1.28937
HG03687	SAS	0.579039	1.073	1.125	0.957	0.385951	1.09	0.281404
HG03689	SAS	0.579039	1.073	1.125	1.18906	1.585	0.840336	1.107
HG03690	SAS	0.579039	0.764526	0.772201	0.957	0.385951	0.840336	0.106103
HG03691	SAS	0.579039	0.764526	1.125	0.957	0.385951	0.840336	0.154579
HG03692	SAS	0.579039	0.764526	1.125	1.18906	1.585	0.840336	0.788749
HG03693	SAS	0.579039	0.764526	1.295	0.841	0.385951	0.840336	0.156369
HG03694	SAS	0.579039	0.764526	1.295	0.957	1.585	0.840336	0.730742
HG03695	SAS	0.579039	0.764526	1.125	1.18906	0.385951	0.840336	0.192062
HG03696	SAS	0.579039	0.764526	1.125	0.957	1.585	0.840336	0.634814
HG03697	SAS	0.579039	0.764526	1.125	1.18906	1.585	0.840336	0.788749
HG03698	SAS	0.579039	1.073	1.125	1.18906	0.385951	0.840336	0.269556
HG03711	SAS	0.579039	1.073	1.125	1.18906	0.385951	1.19	0.381719
HG03733	SAS	1.166	0.764526	1.295	1.18906	0.385951	1.09	0.577462
HG03736	SAS	0.579039	1.073	1.295	0.957	0.385951	0.840336	0.249732
HG03738	SAS	0.579039	0.764526	1.125	0.957	0.385951	0.840336	0.154579
HG03740	SAS	0.579039	0.764526	1.125	0.957	1.585	0.840336	0.634814
HG03741	SAS	0.579039	0.764526	1.125	1.18906	0.385951	1.09	0.249124
HG03743	SAS	1.166	1.073	1.295	1.18906	0.385951	0.840336	0.624824
HG03744	SAS	0.579039	0.764526	1.295	0.957	1.585	0.840336	0.730742
HG03745	SAS	0.579039	0.764526	1.125	0.957	1.585	1.09	0.823418
HG03746	SAS	0.579039	0.764526	1.125	1.18906	0.385951	0.840336	0.192062
HG03750	SAS	0.579039	1.073	0.772201	0.957	0.385951	1.09	0.193156
HG03752	SAS	1.166	0.764526	0.772201	0.957	1.585	0.840336	0.877436
HG03753	SAS	0.579039	0.764526	1.295	1.18906	0.385951	0.840336	0.221085
HG03754	SAS	0.579039	1.073	1.125	1.18906	0.385951	1.09	0.349642
HG03755	SAS	0.579039	1.073	1.295	0.957	0.385951	0.840336	0.249732
HG03756	SAS	0.579039	1.073	1.125	0.957	0.385951	0.840336	0.216949
HG03757	SAS	0.579039	0.764526	0.772201	1.18906	1.585	0.840336	0.541398
HG03760	SAS	0.579039	0.764526	1.125	1.18906	0.385951	0.840336	0.192062
HG03836	SAS	0.579039	0.764526	0.772201	1.18906	2.591	1.09	1.14796
HG03837	SAS	0.579039	0.764526	1.125	1.18906	0.385951	0.840336	0.192062
HG03838	SAS	0.579039	1.073	1.125	1.18906	1.585	0.840336	1.107
HG03844	SAS	0.579039	0.764526	1.125	0.957	1.585	0.840336	0.634814
HG03846	SAS	0.579039	0.764526	1.125	1.18906	1.585	0.840336	0.788749
HG03848	SAS	0.579039	0.764526	1.125	0.957	0.385951	0.840336	0.154579
HG03849	SAS	0.579039	0.764526	1.125	0.957	1.585	0.840336	0.634814
HG03850	SAS	0.579039	0.764526	1.125	0.957	1.585	0.840336	0.634814
HG03851	SAS	0.579039	0.764526	0.772201	1.18906	1.585	0.840336	0.541398
HG03854	SAS	0.579039	1.308	1.125	1.18906	0.385951	1.09	0.426217
HG03856	SAS	0.579039	0.764526	1.125	1.18906	2.591	0.840336	1.28937
HG03857	SAS	0.579039	1.073	1.125	1.18906	0.385951	0.840336	0.269556
HG03858	SAS	0.579039	0.764526	1.125	1.18906	0.385951	0.840336	0.192062
HG03884	SAS	0.579039	0.764526	1.295	0.957	0.385951	1.09	0.230803
HG03885	SAS	0.579039	1.073	1.125	0.957	0.385951	0.840336	0.216949
HG03886	SAS	0.579039	0.764526	0.772201	1.18906	1.585	1.09	0.702247
HG03887	SAS	0.579039	1.073	1.125	1.18906	1.585	0.840336	1.107
HG03888	SAS	0.579039	1.073	1.125	0.957	1.585	1.09	1.15565
HG03890	SAS	0.579039	1.073	0.772201	0.841	0.385951	0.840336	0.130864
HG03894	SAS	0.579039	0.764526	0.772201	1.18906	2.591	0.840336	0.885023
HG03895	SAS	0.579039	0.764526	0.772201	1.18906	2.591	0.840336	0.885023
HG03896	SAS	0.579039	1.073	0.772201	0.841	0.385951	0.840336	0.130864
HG03897	SAS	0.579039	0.764526	1.125	0.957	1.585	0.840336	0.634814
HG03898	SAS	1.166	1.073	0.772201	1.18906	1.585	0.840336	1.53008
HG03899	SAS	1.166	0.764526	1.125	1.18906	0.385951	1.09	0.501656
HG03900	SAS	0.579039	0.764526	1.125	1.18906	0.385951	0.840336	0.192062
HG03943	SAS	0.579039	0.764526	1.125	1.18906	1.585	0.840336	0.788749
HG03944	SAS	0.579039	1.073	1.125	0.957	1.585	1.09	1.15565
HG03945	SAS	1.727	0.764526	0.772201	0.957	0.385951	1.19	0.448132
HG03947	SAS	0.579039	0.764526	1.295	0.957	0.385951	0.840336	0.177937
HG03949	SAS	1.166	0.764526	1.295	0.957	0.385951	0.840336	0.358309
HG03950	SAS	0.579039	0.764526	1.125	1.18906	0.385951	0.840336	0.192062
HG03951	SAS	0.579039	1.073	1.125	1.18906	0.385951	0.840336	0.269556
HG03953	SAS	0.579039	0.764526	0.772201	1.18906	0.385951	0.840336	0.131832
HG03955	SAS	0.579039	0.764526	1.295	1.18906	0.385951	1.09	0.286769
HG03985	SAS	0.579039	0.764526	1.125	1.18906	1.585	0.840336	0.788749
HG03986	SAS	0.579039	0.764526	1.295	1.18906	0.385951	0.840336	0.221085
HG03989	SAS	0.579039	0.764526	0.772201	1.18906	0.385951	0.840336	0.131832
HG03990	SAS	0.579039	0.764526	1.295	1.18906	1.585	0.840336	0.907938
HG03991	SAS	0.579039	0.764526	1.125	1.18906	1.585	1.09	1.02309
HG03995	SAS	0.579039	0.764526	0.772201	0.957	0.385951	0.840336	0.106103
HG03998	SAS	0.579039	0.764526	1.125	0.957	1.585	1.09	0.823418
HG03999	SAS	0.579039	0.764526	1.125	0.957	0.385951	1.09	0.200504
HG04003	SAS	0.579039	1.073	1.295	1.18906	2.591	0.840336	2.08306
HG04006	SAS	0.579039	0.764526	0.772201	0.957	2.591	0.840336	0.712299
HG04029	SAS	0.579039	0.764526	1.125	0.957	1.585	0.840336	0.634814
HG04033	SAS	0.579039	1.073	1.125	1.18906	0.385951	0.840336	0.269556
HG04035	SAS	0.579039	0.764526	1.125	1.18906	0.385951	1.09	0.249124
HG04038	SAS	0.579039	1.073	1.125	0.957	0.385951	1.09	0.281404
HG04039	SAS	0.579039	0.764526	1.125	1.18906	0.385951	0.840336	0.192062
HG04042	SAS	0.579039	0.764526	1.295	0.957	0.385951	1.09	0.230803
HG04047	SAS	0.579039	0.764526	0.772201	0.957	0.385951	0.840336	0.106103
HG04075	SAS	0.579039	0.764526	1.125	1.18906	1.585	1.09	1.02309
HG04099	SAS	0.579039	0.764526	1.295	1.18906	0.385951	0.840336	0.221085
HG04100	SAS	0.579039	0.764526	1.125	1.18906	1.585	0.840336	0.788749
HG04106	SAS	0.579039	0.764526	1.125	0.957	0.385951	0.840336	0.154579
HG04107	SAS	0.579039	1.073	1.125	1.18906	1.585	0.840336	1.107
HG04210	SAS	1.727	0.764526	1.125	0.957	2.591	0.840336	3.09506
HG04227	SAS	0.579039	1.073	0.772201	1.18906	1.585	1.09	0.985592
HG04229	SAS	0.579039	0.764526	1.125	1.18906	1.585	1.09	1.02309
NA18939	EAS	0.579039	0.764526	0.772201	0.841	0.385951	0.840336	0.093242
NA18940	EAS	0.579039	0.764526	1.295	1.18906	0.385951	0.840336	0.221085
NA18941	EAS	0.579039	0.764526	0.772201	1.18906	0.385951	0.840336	0.131832
NA18942	EAS	0.579039	1.073	1.125	0.957	0.385951	0.840336	0.216949
NA18943	EAS	0.579039	0.764526	0.772201	0.957	0.385951	1.09	0.137626
NA18944	EAS	0.579039	1.073	1.295	1.18906	0.385951	0.840336	0.310289
NA18945	EAS	0.579039	0.764526	0.772201	1.18906	0.385951	1.09	0.170999
NA18946	EAS	0.579039	0.764526	1.295	1.18906	0.385951	1.09	0.286769
NA18947	EAS	0.579039	0.764526	0.772201	1.18906	0.385951	1.09	0.170999
NA18948	EAS	0.579039	0.764526	1.125	1.18906	0.385951	0.840336	0.192062
NA18949	EAS	0.579039	1.073	1.295	1.18906	0.385951	0.840336	0.310289
NA18950	EAS	0.579039	0.764526	0.772201	1.18906	0.385951	0.840336	0.131832
NA18951	EAS	0.579039	0.764526	0.772201	1.18906	0.385951	1.09	0.170999
NA18952	EAS	0.579039	0.764526	1.295	1.18906	0.385951	0.840336	0.221085
NA18953	EAS	0.579039	0.764526	0.772201	0.957	0.385951	0.840336	0.106103
NA18954	EAS	0.579039	0.764526	0.772201	1.18906	0.385951	0.840336	0.131832
NA18956	EAS	0.579039	0.764526	0.772201	0.957	0.385951	1.09	0.137626
NA18957	EAS	0.579039	0.764526	0.772201	1.18906	0.385951	0.840336	0.131832
NA18959	EAS	0.579039	0.764526	1.125	1.18906	0.385951	0.840336	0.192062
NA18960	EAS	0.579039	0.764526	1.125	1.18906	0.385951	0.840336	0.192062
NA18961	EAS	0.579039	0.764526	1.125	0.957	0.385951	0.840336	0.154579
NA18962	EAS	0.579039	0.764526	1.295	0.957	0.385951	1.09	0.230803
NA18963	EAS	0.579039	1.073	1.125	1.18906	0.385951	1.09	0.349642
NA18964	EAS	0.579039	1.073	1.125	1.18906	0.385951	0.840336	0.269556
NA18965	EAS	1.166	0.764526	1.125	0.957	0.385951	0.840336	0.311273
NA18966	EAS	0.579039	0.764526	1.295	0.957	0.385951	0.840336	0.177937
NA18967	EAS	0.579039	0.764526	1.125	1.18906	0.385951	1.09	0.249124
NA18968	EAS	0.579039	0.764526	1.125	1.18906	0.385951	0.840336	0.192062
NA18969	EAS	0.579039	0.764526	1.125	0.841	0.385951	0.840336	0.135842
NA18970	EAS	0.579039	0.764526	1.125	0.957	0.385951	0.840336	0.154579
NA18971	EAS	0.579039	0.764526	0.772201	1.18906	0.385951	1.09	0.170999
NA18972	EAS	0.579039	1.073	1.125	0.957	0.385951	1.09	0.281404
NA18973	EAS	0.579039	0.764526	1.125	0.957	0.385951	0.840336	0.154579
NA18974	EAS	0.579039	0.764526	1.125	0.957	0.385951	1.09	0.200504
NA18975	EAS	1.166	0.764526	1.125	0.957	0.385951	1.09	0.403752
NA18976	EAS	0.579039	0.764526	0.772201	0.957	0.385951	1.09	0.137626
NA18977	EAS	0.579039	1.073	1.125	0.957	0.385951	1.09	0.281404
NA18978	EAS	0.579039	0.764526	1.295	0.957	0.385951	0.840336	0.177937
NA18979	EAS	0.579039	1.073	1.125	1.18906	0.385951	0.840336	0.269556
NA18980	EAS	0.579039	0.764526	1.125	1.18906	0.385951	0.840336	0.192062
NA18981	EAS	0.579039	0.764526	1.295	1.18906	0.385951	1.09	0.286769
NA18982	EAS	0.579039	0.764526	1.125	1.18906	0.385951	1.19	0.271979
NA18983	EAS	1.166	0.764526	1.295	1.18906	0.385951	1.19	0.630441
NA18984	EAS	0.579039	0.764526	1.125	0.957	0.385951	1.09	0.200504
NA18985	EAS	0.579039	0.764526	1.295	0.957	0.385951	1.09	0.230803
NA18986	EAS	0.579039	0.764526	1.125	0.957	0.385951	1.09	0.200504
NA18987	EAS	0.579039	1.073	1.125	0.957	0.385951	0.840336	0.216949
NA18988	EAS	0.579039	0.764526	1.125	1.18906	0.385951	1.09	0.249124
NA18989	EAS	0.579039	1.073	1.125	1.18906	0.385951	1.09	0.349642
NA18990	EAS	0.579039	0.764526	1.125	0.957	0.385951	0.840336	0.154579
NA18991	EAS	0.579039	0.764526	1.295	0.957	0.385951	0.840336	0.177937
NA18992	EAS	0.579039	0.764526	1.125	1.18906	0.385951	0.840336	0.192062
NA18993	EAS	0.579039	0.764526	1.295	1.18906	0.385951	1.09	0.286769
NA18994	EAS	0.579039	1.073	1.125	1.18906	0.385951	0.840336	0.269556
NA18995	EAS	0.579039	1.073	1.125	0.957	0.385951	1.09	0.281404
NA18997	EAS	0.579039	1.073	1.295	1.18906	0.385951	0.840336	0.310289
NA18998	EAS	0.579039	0.764526	1.295	0.957	0.385951	0.840336	0.177937
NA18999	EAS	0.579039	1.073	0.772201	1.18906	0.385951	1.09	0.239994
NA19000	EAS	0.579039	0.764526	1.125	1.18906	0.385951	1.09	0.249124
NA19001	EAS	0.579039	0.764526	0.772201	1.18906	0.385951	0.840336	0.131832
NA19002	EAS	0.579039	1.073	1.125	0.957	0.385951	1.09	0.281404
NA19003	EAS	0.579039	0.764526	1.125	0.957	0.385951	0.840336	0.154579
NA19004	EAS	0.579039	0.764526	1.125	0.957	0.385951	1.09	0.200504
NA19005	EAS	0.579039	0.764526	1.125	1.18906	0.385951	0.840336	0.192062
NA19006	EAS	0.579039	1.073	1.295	1.18906	0.385951	0.840336	0.310289
NA19007	EAS	0.579039	1.073	1.295	1.18906	0.385951	0.840336	0.310289
NA19009	EAS	0.579039	1.073	1.125	0.841	0.385951	0.840336	0.190652
NA19010	EAS	0.579039	0.764526	1.125	0.957	0.385951	0.840336	0.154579
NA19011	EAS	0.579039	0.764526	1.295	1.18906	0.385951	0.840336	0.221085
NA19012	EAS	0.579039	0.764526	1.125	0.841	0.385951	1.09	0.176201
NA19054	EAS	0.579039	0.764526	1.125	1.18906	0.385951	1.09	0.249124
NA19055	EAS	0.579039	0.764526	1.295	1.18906	0.385951	1.09	0.286769
NA19056	EAS	0.579039	1.073	1.125	0.957	0.385951	0.840336	0.216949
NA19057	EAS	0.579039	0.764526	1.125	1.18906	0.385951	1.09	0.249124
NA19058	EAS	0.579039	0.764526	0.772201	1.18906	0.385951	0.840336	0.131832
NA19059	EAS	0.579039	0.764526	1.125	1.18906	0.385951	0.840336	0.192062
NA19060	EAS	0.579039	0.764526	1.295	0.957	0.385951	0.840336	0.177937
NA19062	EAS	0.579039	0.764526	0.772201	0.957	0.385951	0.840336	0.106103
NA19063	EAS	1.166	0.764526	0.772201	0.957	0.385951	0.840336	0.213658
NA19064	EAS	0.579039	0.764526	0.772201	0.957	0.385951	0.840336	0.106103
NA19065	EAS	0.579039	1.073	1.295	1.18906	0.385951	1.09	0.402476
NA19066	EAS	0.579039	1.073	0.772201	1.18906	0.385951	1.09	0.239994
NA19067	EAS	0.579039	1.073	1.295	0.957	0.385951	1.09	0.323928
NA19068	EAS	0.579039	0.764526	1.295	1.18906	0.385951	0.840336	0.221085
NA19070	EAS	0.579039	0.764526	1.125	1.18906	0.385951	0.840336	0.192062
NA19072	EAS	0.579039	0.764526	1.125	1.18906	0.385951	0.840336	0.192062
NA19074	EAS	0.579039	0.764526	1.125	1.18906	0.385951	1.09	0.249124
NA19075	EAS	1.166	0.764526	1.295	0.957	0.385951	1.09	0.464763
NA19076	EAS	0.579039	0.764526	1.125	0.957	0.385951	1.09	0.200504
NA19077	EAS	0.579039	0.764526	1.125	1.18906	0.385951	0.840336	0.192062
NA19078	EAS	0.579039	0.764526	1.125	1.18906	0.385951	1.09	0.249124
NA19079	EAS	0.579039	0.764526	1.125	1.18906	0.385951	1.09	0.249124
NA19080	EAS	0.579039	0.764526	1.125	1.18906	0.385951	1.09	0.249124
NA19081	EAS	0.579039	1.073	1.125	1.18906	0.385951	1.09	0.349642
NA19082	EAS	0.579039	0.764526	1.125	0.957	0.385951	1.09	0.200504
NA19083	EAS	0.579039	0.764526	1.125	0.841	0.385951	0.840336	0.135842
NA19084	EAS	0.579039	0.764526	1.125	1.18906	0.385951	0.840336	0.192062
NA19085	EAS	0.579039	1.073	0.772201	0.957	0.385951	0.840336	0.148914
NA19086	EAS	0.579039	1.073	1.125	0.957	0.385951	0.840336	0.216949
NA19087	EAS	0.579039	0.764526	1.125	1.18906	0.385951	1.09	0.249124
NA19088	EAS	0.579039	0.764526	1.125	1.18906	0.385951	1.09	0.249124
NA19089	EAS	0.579039	0.764526	1.125	1.18906	0.385951	1.09	0.249124
NA19090	EAS	0.579039	1.073	1.295	1.18906	0.385951	1.09	0.402476
NA19091	EAS	0.579039	0.764526	0.772201	0.841	0.385951	0.840336	0.093242
NA20502	EUR	1.166	1.308	0.772201	0.957	0.385951	1.09	0.474141
NA20503	EUR	1.727	0.764526	1.125	1.18906	0.385951	1.09	0.743019
NA20504	EUR	0.579039	1.308	0.772201	0.841	0.385951	1.19	0.225903
NA20505	EUR	1.166	0.764526	1.125	0.957	0.385951	1.19	0.440793
NA20506	EUR	0.579039	1.073	0.772201	0.841	0.385951	0.840336	0.130864
NA20507	EUR	0.579039	0.764526	1.125	0.957	0.385951	1.09	0.200504
NA20508	EUR	0.579039	1.073	1.125	0.957	0.385951	0.840336	0.216949
NA20509	EUR	0.579039	0.764526	1.295	0.957	0.385951	0.840336	0.177937
NA20510	EUR	0.579039	0.764526	1.125	1.18906	0.385951	1.09	0.249124
NA20511	EUR	0.579039	1.308	1.125	0.957	1.585	1.09	1.40876
NA20512	EUR	0.579039	0.764526	1.125	0.957	0.385951	0.840336	0.154579
NA20513	EUR	0.579039	0.764526	0.772201	1.18906	0.385951	1.09	0.170999
NA20514	EUR	0.579039	0.764526	1.125	0.957	0.385951	1.09	0.200504
NA20515	EUR	0.579039	1.308	0.772201	1.18906	1.585	0.840336	0.926258
NA20516	EUR	1.166	0.764526	0.772201	0.841	0.385951	0.840336	0.18776
NA20517	EUR	1.166	1.073	0.772201	1.18906	0.385951	0.840336	0.372579
NA20518	EUR	1.166	0.764526	0.772201	0.957	0.385951	0.840336	0.213658
NA20519	EUR	0.579039	0.764526	0.772201	0.957	1.585	1.09	0.565194
NA20520	EUR	1.166	1.073	0.772201	1.18906	0.385951	0.840336	0.372579
NA20521	EUR	0.579039	0.764526	0.772201	0.841	0.385951	1.09	0.120944
NA20522	EUR	0.579039	0.764526	0.772201	1.18906	1.585	0.840336	0.541398
NA20524	EUR	0.579039	0.764526	1.125	0.957	0.385951	0.840336	0.154579
NA20525	EUR	0.579039	0.764526	1.125	1.18906	0.385951	0.840336	0.192062
NA20527	EUR	0.579039	0.764526	1.125	1.18906	0.385951	0.840336	0.192062
NA20528	EUR	0.579039	1.073	0.772201	0.957	1.585	0.840336	0.61155
NA20529	EUR	0.579039	1.073	1.125	0.841	0.385951	0.840336	0.190652
NA20530	EUR	0.579039	0.764526	1.125	0.957	0.385951	1.19	0.218899
NA20531	EUR	1.166	0.764526	1.125	1.18906	0.385951	1.19	0.54768
NA20532	EUR	0.579039	1.073	0.772201	0.957	0.385951	1.09	0.193156
NA20533	EUR	1.166	0.764526	1.125	0.957	0.385951	1.09	0.403752
NA20534	EUR	0.579039	1.073	0.772201	1.18906	1.585	1.09	0.985592
NA20535	EUR	0.579039	1.073	1.125	0.841	0.385951	0.840336	0.190652
NA20536	EUR	0.579039	1.073	0.772201	0.957	0.385951	0.840336	0.148914
NA20538	EUR	0.579039	0.764526	1.125	1.18906	0.385951	0.840336	0.192062
NA20539	EUR	0.579039	1.073	0.772201	0.957	0.385951	0.840336	0.148914
NA20540	EUR	0.579039	0.764526	0.772201	1.18906	0.385951	1.09	0.170999
NA20541	EUR	1.166	0.764526	0.772201	1.18906	0.385951	0.840336	0.265467
NA20542	EUR	0.579039	0.764526	0.772201	1.18906	0.385951	0.840336	0.131832
NA20543	EUR	1.166	1.073	0.772201	0.957	0.385951	1.19	0.424639
NA20544	EUR	0.579039	1.073	1.125	1.18906	1.585	0.840336	1.107
NA20581	EUR	0.579039	0.764526	0.772201	1.18906	0.385951	0.840336	0.131832
NA20582	EUR	0.579039	0.764526	1.125	1.18906	0.385951	1.09	0.249124
NA20585	EUR	0.579039	1.073	1.125	1.18906	0.385951	1.19	0.381719
NA20586	EUR	0.579039	1.073	1.125	1.18906	0.385951	0.840336	0.269556
NA20587	EUR	0.579039	0.764526	1.295	1.18906	0.385951	1.19	0.313078
NA20588	EUR	0.579039	1.308	1.125	1.18906	0.385951	0.840336	0.328592
NA20589	EUR	1.166	0.764526	1.125	0.957	0.385951	0.840336	0.311273
NA20752	EUR	0.579039	0.764526	1.125	1.18906	1.585	1.09	1.02309
NA20753	EUR	1.166	0.764526	0.772201	1.18906	0.385951	1.09	0.344337
NA20754	EUR	1.166	0.764526	0.772201	0.841	0.385951	0.840336	0.18776
NA20755	EUR	0.579039	1.308	1.125	1.18906	0.385951	0.840336	0.328592
NA20756	EUR	0.579039	1.073	0.772201	0.841	0.385951	0.840336	0.130864
NA20757	EUR	0.579039	0.764526	1.125	0.957	1.585	1.09	0.823418
NA20758	EUR	0.579039	0.764526	1.125	0.957	1.585	1.09	0.823418
NA20759	EUR	0.579039	0.764526	0.772201	0.957	0.385951	0.840336	0.106103
NA20760	EUR	0.579039	0.764526	0.772201	0.957	0.385951	0.840336	0.106103
NA20761	EUR	0.579039	1.073	1.295	0.957	1.585	1.19	1.45233
NA20762	EUR	1.166	0.764526	1.125	0.841	0.385951	0.840336	0.273543
NA20763	EUR	1.166	0.764526	1.125	1.18906	0.385951	0.840336	0.386752
NA20764	EUR	0.579039	1.073	0.772201	0.957	1.585	0.840336	0.61155
NA20765	EUR	0.579039	0.764526	0.772201	0.841	0.385951	1.09	0.120944
NA20766	EUR	1.166	1.073	0.772201	0.841	0.385951	1.19	0.373168
NA20767	EUR	0.579039	0.764526	1.125	0.841	0.385951	0.840336	0.135842
NA20768	EUR	0.579039	0.764526	1.295	0.957	0.385951	0.840336	0.177937
NA20769	EUR	0.579039	0.764526	1.125	1.18906	0.385951	0.840336	0.192062
NA20770	EUR	0.579039	1.073	0.772201	0.957	1.585	1.09	0.793241
NA20771	EUR	0.579039	1.073	0.772201	0.841	0.385951	0.840336	0.130864
NA20772	EUR	1.166	0.764526	1.125	1.18906	1.585	1.09	2.06017
NA20773	EUR	0.579039	1.073	0.772201	0.841	0.385951	1.09	0.169743
NA20774	EUR	1.166	0.764526	1.295	1.18906	0.385951	0.840336	0.445195
NA20775	EUR	1.166	1.073	0.772201	0.957	1.585	1.19	1.74388
NA20778	EUR	0.579039	0.764526	0.772201	0.957	0.385951	0.840336	0.106103
NA20783	EUR	0.579039	0.764526	0.772201	0.957	0.385951	1.09	0.137626
NA20785	EUR	0.579039	0.764526	1.125	0.841	0.385951	0.840336	0.135842
NA20786	EUR	0.579039	0.764526	0.772201	0.957	0.385951	1.09	0.137626
NA20787	EUR	0.579039	1.073	1.125	0.841	0.385951	1.09	0.247295
NA20790	EUR	0.579039	1.308	1.125	0.957	0.385951	1.09	0.343035
NA20792	EUR	1.166	0.764526	0.772201	0.957	0.385951	0.840336	0.213658
NA20795	EUR	0.579039	1.308	0.772201	1.18906	1.585	0.840336	0.926258
NA20796	EUR	0.579039	0.764526	0.772201	0.841	0.385951	1.19	0.13204
NA20797	EUR	0.579039	0.764526	0.772201	1.18906	0.385951	1.09	0.170999
NA20798	EUR	0.579039	0.764526	0.772201	1.18906	0.385951	0.840336	0.131832
NA20799	EUR	0.579039	1.073	0.772201	0.957	0.385951	0.840336	0.148914
NA20800	EUR	0.579039	0.764526	0.772201	1.18906	0.385951	1.09	0.170999
NA20801	EUR	0.579039	1.073	0.772201	0.841	0.385951	0.840336	0.130864
NA20802	EUR	0.579039	0.764526	0.772201	0.957	0.385951	0.840336	0.106103
NA20803	EUR	0.579039	1.308	0.772201	1.18906	1.585	0.840336	0.926258
NA20804	EUR	0.579039	0.764526	1.125	1.18906	1.585	1.09	1.02309
NA20805	EUR	0.579039	0.764526	1.125	0.957	0.385951	1.19	0.218899
NA20806	EUR	1.166	0.764526	1.125	0.841	0.385951	0.840336	0.273543
NA20807	EUR	0.579039	0.764526	0.772201	0.841	0.385951	1.19	0.13204
NA20808	EUR	0.579039	1.073	0.772201	0.957	1.585	0.840336	0.61155
NA20809	EUR	0.579039	1.073	1.125	1.18906	0.385951	0.840336	0.269556
NA20810	EUR	1.166	0.764526	0.772201	0.957	0.385951	1.09	0.277135
NA20811	EUR	0.579039	0.764526	0.772201	0.841	0.385951	0.840336	0.093242
NA20812	EUR	0.579039	0.764526	0.772201	0.957	0.385951	1.09	0.137626
NA20813	EUR	0.579039	1.073	0.772201	1.18906	0.385951	1.09	0.239994
NA20814	EUR	1.727	1.308	0.772201	0.957	0.385951	0.840336	0.541412
NA20815	EUR	0.579039	1.073	1.125	0.957	0.385951	0.840336	0.216949
NA20818	EUR	1.727	1.073	0.772201	1.18906	1.585	1.09	2.93956
NA20819	EUR	1.166	0.764526	0.772201	0.957	1.585	0.840336	0.877436
NA20821	EUR	1.166	1.073	0.772201	0.957	0.385951	0.840336	0.299865
NA20822	EUR	1.166	1.073	0.772201	0.957	0.385951	0.840336	0.299865
NA20826	EUR	0.579039	1.073	1.125	0.957	0.385951	1.09	0.281404
NA20827	EUR	0.579039	0.764526	1.125	0.957	0.385951	0.840336	0.154579
NA20828	EUR	0.579039	1.073	1.125	1.18906	0.385951	1.09	0.349642
NA20832	EUR	0.579039	1.308	1.125	0.957	0.385951	1.09	0.343035

## Sheet: 4
	over_1	under_1
AFR	0	100
EAS	0.492611	99.5074
EUR	7.17822	92.8218
SAS	17.6471	82.3529

## Sheet: 5
sample	pop2	rs143334143	rs2109069	rs2236757	rs2531743	rs73064425	rs879055593	comb_or
HG00096	EUR	0.725163	1.055	0.858369	1.04822	0.588582	0.819001	0.331822
HG00097	EUR	0.725163	1.055	0.858369	1.04822	0.588582	1.221	0.494693
HG00099	EUR	0.725163	1.055	1.165	0.971	0.588582	0.819001	0.417181
HG00100	EUR	0.725163	0.814996	0.858369	1.04822	1.285	1.077	0.735929
HG00101	EUR	0.725163	1.055	0.858369	1.04822	0.588582	0.819001	0.331822
HG00102	EUR	0.725163	0.814996	0.858369	0.971	1.285	0.819001	0.518408
HG00103	EUR	1.103	1.055	1.079	0.971	0.588582	1.077	0.772842
HG00105	EUR	0.725163	0.814996	0.858369	1.04822	0.588582	1.077	0.337085
HG00106	EUR	1.103	1.227	1.165	0.954	0.588582	0.819001	0.725079
HG00107	EUR	0.725163	1.055	0.858369	1.04822	0.588582	0.819001	0.331822
HG00108	EUR	1.103	0.814996	0.858369	1.04822	0.588582	1.077	0.512718
HG00109	EUR	0.725163	1.055	1.079	1.04822	0.588582	1.077	0.548509
HG00110	EUR	0.725163	1.055	1.079	0.954	0.588582	0.819001	0.37962
HG00111	EUR	0.725163	0.814996	1.079	1.04822	0.588582	1.077	0.423727
HG00112	EUR	0.725163	0.814996	0.858369	0.971	1.285	1.077	0.681716
HG00113	EUR	0.725163	0.814996	1.079	0.971	0.588582	0.819001	0.298485
HG00114	EUR	0.725163	1.055	1.079	1.04822	0.588582	1.077	0.548509
HG00115	EUR	0.725163	1.055	0.858369	0.971	0.588582	0.819001	0.307378
HG00116	EUR	0.725163	0.814996	0.858369	0.971	0.588582	0.819001	0.237452
HG00117	EUR	0.725163	1.227	0.858369	1.04822	0.588582	0.819001	0.38592
HG00118	EUR	0.725163	0.814996	1.165	0.971	0.588582	1.077	0.423798
HG00119	EUR	1.103	1.055	0.858369	1.04822	0.588582	0.819001	0.504713
HG00120	EUR	0.725163	1.055	0.858369	0.971	1.285	0.819001	0.671072
HG00121	EUR	0.725163	1.055	0.858369	0.971	1.285	1.077	0.882471
HG00122	EUR	0.725163	0.814996	1.079	1.04822	0.588582	0.819001	0.322222
HG00123	EUR	0.725163	1.227	1.079	1.04822	0.588582	0.819001	0.485115
HG00125	EUR	0.725163	0.814996	1.079	1.04822	0.588582	1.077	0.423727
HG00126	EUR	0.725163	0.814996	0.858369	0.971	0.588582	0.819001	0.237452
HG00127	EUR	0.725163	1.055	0.858369	0.971	0.588582	0.819001	0.307378
HG00128	EUR	0.725163	1.055	0.858369	0.971	0.588582	1.077	0.404207
HG00129	EUR	1.103	0.814996	0.858369	1.04822	0.588582	0.819001	0.389895
HG00130	EUR	0.725163	1.055	1.079	0.971	0.588582	1.077	0.508102
HG00131	EUR	0.725163	1.055	0.858369	1.04822	0.588582	0.819001	0.331822
HG00132	EUR	1.103	0.814996	0.858369	0.954	0.588582	0.819001	0.35485
HG00133	EUR	0.725163	0.814996	1.079	1.04822	1.285	0.819001	0.70348
HG00136	EUR	0.725163	1.055	0.858369	0.954	0.588582	0.819001	0.301996
HG00137	EUR	0.725163	1.055	0.858369	1.04822	0.588582	0.819001	0.331822
HG00138	EUR	1.103	1.055	0.858369	1.04822	1.285	1.077	1.44901
HG00139	EUR	0.725163	1.055	0.858369	1.04822	0.588582	1.077	0.436351
HG00140	EUR	0.725163	1.055	1.079	1.04822	1.285	1.077	1.19751
HG00141	EUR	1.103	1.055	0.858369	1.04822	0.588582	0.819001	0.504713
HG00142	EUR	0.725163	1.055	0.858369	1.04822	0.588582	0.819001	0.331822
HG00143	EUR	0.725163	0.814996	1.165	0.971	0.588582	1.077	0.423798
HG00145	EUR	0.725163	1.055	1.079	0.971	0.588582	1.077	0.508102
HG00146	EUR	1.103	1.227	1.079	1.04822	0.588582	0.819001	0.737877
HG00148	EUR	0.725163	0.814996	0.858369	0.971	0.588582	1.077	0.312253
HG00149	EUR	0.725163	1.055	1.079	1.04822	1.285	1.077	1.19751
HG00150	EUR	0.725163	1.055	0.858369	1.04822	0.588582	0.819001	0.331822
HG00151	EUR	0.725163	0.814996	0.858369	0.971	1.285	0.819001	0.518408
HG00154	EUR	1.103	1.055	0.858369	0.971	0.588582	1.077	0.614814
HG00155	EUR	0.725163	0.814996	1.079	0.954	0.588582	0.819001	0.293259
HG00157	EUR	0.725163	1.055	0.858369	1.04822	1.285	1.077	0.952649
HG00158	EUR	0.725163	1.055	1.079	0.954	0.588582	1.077	0.499207
HG00159	EUR	0.725163	0.814996	0.858369	0.971	0.588582	1.077	0.312253
HG00160	EUR	0.725163	0.814996	0.858369	0.954	0.588582	0.819001	0.233295
HG00171	EUR	0.725163	1.227	1.079	1.04822	0.588582	0.819001	0.485115
HG00173	EUR	0.725163	1.055	1.079	0.971	0.588582	1.077	0.508102
HG00174	EUR	1.103	1.055	1.079	1.04822	0.588582	0.819001	0.634442
HG00176	EUR	1.103	1.055	1.079	0.971	0.588582	1.077	0.772842
HG00177	EUR	0.725163	1.055	1.079	0.971	0.588582	0.819001	0.386385
HG00178	EUR	0.725163	1.227	0.858369	1.04822	0.588582	1.077	0.507491
HG00179	EUR	1.103	1.055	1.079	0.971	0.588582	0.819001	0.587705
HG00180	EUR	1.103	0.814996	1.165	0.954	1.285	0.819001	1.05146
HG00181	EUR	1.103	0.814996	1.079	0.971	0.588582	0.819001	0.454007
HG00182	EUR	1.103	0.814996	1.079	0.971	0.588582	1.221	0.676852
HG00183	EUR	0.725163	0.814996	1.079	1.04822	0.588582	1.077	0.423727
HG00185	EUR	0.725163	1.055	0.858369	0.971	0.588582	0.819001	0.307378
HG00186	EUR	0.725163	0.814996	0.858369	0.971	0.588582	1.221	0.354003
HG00187	EUR	0.725163	0.814996	1.079	0.971	1.285	1.077	0.856941
HG00188	EUR	0.725163	1.055	0.858369	1.04822	0.588582	0.819001	0.331822
HG00189	EUR	0.725163	0.814996	0.858369	0.971	0.588582	0.819001	0.237452
HG00190	EUR	1.103	0.814996	0.858369	0.971	0.588582	1.077	0.474949
HG00231	EUR	0.725163	0.814996	1.079	0.971	0.588582	0.819001	0.298485
HG00232	EUR	0.725163	1.055	1.079	0.971	1.285	0.819001	0.843561
HG00233	EUR	1.103	1.227	0.858369	0.971	0.588582	0.819001	0.543756
HG00234	EUR	0.725163	0.814996	0.858369	1.04822	1.285	1.077	0.735929
HG00235	EUR	0.725163	1.055	1.079	1.04822	0.588582	0.819001	0.417112
HG00236	EUR	0.725163	1.055	1.079	1.04822	0.588582	0.819001	0.417112
HG00237	EUR	1.103	1.055	0.858369	1.04822	0.588582	0.819001	0.504713
HG00238	EUR	0.725163	0.814996	0.858369	0.954	0.588582	1.077	0.306786
HG00239	EUR	0.725163	0.814996	1.165	0.971	0.588582	1.077	0.423798
HG00240	EUR	0.725163	0.814996	0.858369	1.04822	0.588582	1.077	0.337085
HG00242	EUR	0.725163	0.814996	0.858369	1.04822	0.588582	1.077	0.337085
HG00243	EUR	0.725163	0.814996	1.165	0.971	0.588582	1.077	0.423798
HG00244	EUR	0.725163	1.227	0.858369	1.04822	0.588582	0.819001	0.38592
HG00245	EUR	0.725163	1.055	1.165	0.954	0.588582	0.819001	0.409877
HG00246	EUR	0.725163	1.227	1.165	1.04822	0.588582	0.819001	0.52378
HG00250	EUR	0.725163	1.055	1.079	0.971	0.588582	0.819001	0.386385
HG00251	EUR	0.725163	1.055	0.858369	0.971	0.588582	0.819001	0.307378
HG00252	EUR	0.725163	1.055	1.079	0.971	0.588582	1.077	0.508102
HG00253	EUR	0.725163	1.227	0.858369	1.04822	0.588582	1.077	0.507491
HG00254	EUR	0.725163	1.227	0.858369	0.971	0.588582	1.077	0.470106
HG00255	EUR	0.725163	0.814996	1.079	0.971	0.588582	1.077	0.392513
HG00256	EUR	0.725163	0.814996	1.079	0.971	0.588582	0.819001	0.298485
HG00257	EUR	0.725163	1.055	1.165	1.04822	0.588582	1.077	0.592227
HG00258	EUR	0.725163	0.814996	1.079	1.04822	0.588582	1.077	0.423727
HG00259	EUR	0.725163	0.814996	0.858369	0.971	0.588582	1.077	0.312253
HG00260	EUR	0.725163	0.814996	0.858369	0.971	0.588582	1.077	0.312253
HG00261	EUR	0.725163	1.055	0.858369	0.971	0.588582	1.221	0.458251
HG00262	EUR	0.725163	1.055	0.858369	0.971	0.588582	0.819001	0.307378
HG00263	EUR	0.725163	0.814996	0.858369	1.04822	0.588582	1.077	0.337085
HG00264	EUR	0.725163	1.055	0.858369	1.04822	0.588582	1.077	0.436351
HG00265	EUR	0.725163	1.055	0.858369	1.04822	0.588582	0.819001	0.331822
HG00266	EUR	1.103	0.814996	0.858369	0.971	0.588582	0.819001	0.361173
HG00267	EUR	0.725163	1.055	1.165	1.04822	0.588582	0.819001	0.450357
HG00268	EUR	0.725163	1.055	1.079	0.954	0.588582	1.077	0.499207
HG00269	EUR	1.103	1.055	1.079	0.954	0.588582	1.077	0.759312
HG00271	EUR	0.725163	1.227	0.858369	0.971	1.285	0.819001	0.780479
HG00272	EUR	0.725163	1.055	0.858369	1.04822	1.285	0.819001	0.724438
HG00273	EUR	1.103	1.055	0.858369	1.04822	1.285	0.819001	1.1019
HG00274	EUR	1.103	1.055	1.079	1.04822	0.588582	1.077	0.834302
HG00275	EUR	1.103	0.814996	1.165	1.04822	0.588582	1.077	0.695874
HG00276	EUR	1.103	0.814996	0.858369	0.971	1.285	1.077	1.03691
HG00277	EUR	0.725163	1.227	0.858369	1.04822	1.285	1.077	1.10796
HG00278	EUR	0.725163	1.055	0.858369	1.04822	0.588582	0.819001	0.331822
HG00280	EUR	0.725163	1.227	1.079	0.954	0.588582	1.077	0.580594
HG00281	EUR	1.379	1.055	1.165	0.954	0.588582	1.221	1.16202
HG00282	EUR	0.725163	1.055	1.079	0.954	0.588582	0.819001	0.37962
HG00284	EUR	0.725163	0.814996	1.079	0.971	1.285	0.819001	0.651657
HG00285	EUR	0.725163	1.055	0.858369	0.971	0.588582	1.221	0.458251
HG00288	EUR	1.103	1.055	0.858369	0.971	1.285	1.077	1.34227
HG00290	EUR	1.103	1.055	0.858369	1.04822	1.285	0.819001	1.1019
HG00304	EUR	0.725163	1.227	1.079	0.971	0.588582	1.077	0.59094
HG00306	EUR	0.725163	0.814996	0.858369	0.971	0.588582	0.819001	0.237452
HG00308	EUR	1.379	1.227	1.079	1.04822	0.588582	0.819001	0.922514
HG00309	EUR	1.103	1.055	1.079	1.04822	1.285	0.819001	1.38512
HG00310	EUR	0.725163	1.227	1.079	1.04822	0.588582	0.819001	0.485115
HG00311	EUR	0.725163	1.055	0.858369	0.971	0.588582	1.077	0.404207
HG00313	EUR	1.103	1.227	1.165	0.954	0.588582	1.077	0.953491
HG00315	EUR	0.725163	1.227	0.858369	0.971	0.588582	1.077	0.470106
HG00318	EUR	0.725163	0.814996	0.858369	0.971	1.285	1.077	0.681716
HG00319	EUR	0.725163	1.055	0.858369	1.04822	0.588582	0.819001	0.331822
HG00320	EUR	0.725163	0.814996	0.858369	1.04822	0.588582	0.819001	0.256335
HG00321	EUR	0.725163	1.055	1.165	0.954	1.285	1.077	1.17674
HG00323	EUR	0.725163	1.055	0.858369	1.04822	0.588582	0.819001	0.331822
HG00324	EUR	1.103	1.055	1.079	0.954	1.285	1.077	1.65774
HG00325	EUR	1.103	0.814996	0.858369	0.954	0.588582	0.819001	0.35485
HG00326	EUR	0.725163	1.227	1.079	1.04822	0.588582	0.819001	0.485115
HG00327	EUR	0.725163	0.814996	0.858369	0.971	0.588582	0.819001	0.237452
HG00328	EUR	0.725163	0.814996	1.079	1.04822	0.588582	0.819001	0.322222
HG00329	EUR	0.725163	0.814996	0.858369	1.04822	0.588582	0.819001	0.256335
HG00330	EUR	0.725163	1.055	0.858369	0.971	0.588582	0.819001	0.307378
HG00331	EUR	1.103	1.227	0.858369	0.971	0.588582	0.819001	0.543756
HG00332	EUR	1.103	0.814996	1.079	1.04822	0.588582	0.819001	0.490112
HG00334	EUR	1.103	1.055	1.165	1.04822	0.588582	0.819001	0.685009
HG00335	EUR	1.103	1.055	0.858369	0.971	0.588582	1.077	0.614814
HG00336	EUR	1.103	0.814996	0.858369	1.04822	0.588582	1.221	0.581271
HG00337	EUR	0.725163	0.814996	1.165	0.971	0.588582	1.221	0.480462
HG00338	EUR	1.103	0.814996	1.079	0.971	0.588582	1.077	0.597027
HG00339	EUR	0.725163	0.814996	1.079	0.971	0.588582	0.819001	0.298485
HG00341	EUR	0.725163	0.814996	0.858369	0.971	0.588582	0.819001	0.237452
HG00342	EUR	0.725163	0.814996	1.165	0.971	0.588582	0.819001	0.322275
HG00343	EUR	1.103	1.055	1.079	0.954	0.588582	1.077	0.759312
HG00344	EUR	0.725163	0.814996	1.079	0.971	0.588582	1.077	0.392513
HG00345	EUR	1.103	0.814996	1.079	0.971	0.588582	1.077	0.597027
HG00346	EUR	0.725163	0.814996	1.165	0.954	0.588582	1.221	0.47205
HG00349	EUR	0.725163	1.055	1.079	1.04822	0.588582	0.819001	0.417112
HG00350	EUR	1.103	0.814996	0.858369	0.954	0.588582	0.819001	0.35485
HG00351	EUR	0.725163	1.227	1.079	0.971	1.285	1.077	1.29015
HG00353	EUR	0.725163	1.055	1.079	0.954	0.588582	0.819001	0.37962
HG00355	EUR	0.725163	0.814996	0.858369	1.04822	1.285	1.077	0.735929
HG00356	EUR	0.725163	0.814996	0.858369	0.971	0.588582	1.221	0.354003
HG00357	EUR	0.725163	1.055	0.858369	0.971	0.588582	1.077	0.404207
HG00358	EUR	0.725163	1.055	1.079	0.971	1.285	1.077	1.1093
HG00360	EUR	0.725163	1.055	1.079	1.04822	0.588582	1.077	0.548509
HG00361	EUR	1.103	0.814996	0.858369	0.971	0.588582	1.077	0.474949
HG00362	EUR	0.725163	0.814996	1.165	1.04822	0.588582	1.077	0.4575
HG00364	EUR	1.103	0.814996	1.079	0.971	0.588582	1.077	0.597027
HG00365	EUR	0.725163	1.227	0.858369	0.971	1.285	1.221	1.16357
HG00366	EUR	0.725163	0.814996	1.079	0.971	0.588582	0.819001	0.298485
HG00367	EUR	1.103	0.814996	1.079	0.954	0.588582	1.077	0.586574
HG00368	EUR	0.725163	0.814996	1.165	1.04822	0.588582	1.077	0.4575
HG00369	EUR	0.725163	0.814996	1.165	0.954	0.588582	1.221	0.47205
HG00371	EUR	0.725163	1.055	0.858369	1.04822	1.285	0.819001	0.724438
HG00372	EUR	0.725163	0.814996	1.079	1.04822	0.588582	0.819001	0.322222
HG00373	EUR	0.725163	0.814996	1.079	1.04822	0.588582	0.819001	0.322222
HG00375	EUR	0.725163	0.814996	1.079	0.971	0.588582	1.077	0.392513
HG00376	EUR	0.725163	0.814996	1.165	0.971	0.588582	1.077	0.423798
HG00378	EUR	1.103	0.814996	0.858369	0.954	0.588582	0.819001	0.35485
HG00379	EUR	0.725163	1.055	1.165	0.971	0.588582	0.819001	0.417181
HG00380	EUR	0.725163	1.227	1.079	0.971	0.588582	0.819001	0.449378
HG00381	EUR	0.725163	1.227	0.858369	0.971	0.588582	0.819001	0.357491
HG00382	EUR	0.725163	1.055	0.858369	0.971	0.588582	1.077	0.404207
HG00383	EUR	0.725163	1.227	1.079	0.971	1.285	0.819001	0.981089
HG00384	EUR	1.103	1.055	1.165	0.954	0.588582	0.819001	0.623438
HG01334	EUR	0.725163	0.814996	0.858369	0.971	0.588582	0.819001	0.237452
HG01500	EUR	0.725163	0.814996	0.858369	0.971	0.588582	0.819001	0.237452
HG01501	EUR	0.725163	1.227	1.079	1.04822	0.588582	0.819001	0.485115
HG01503	EUR	0.725163	1.227	0.858369	0.971	0.588582	1.077	0.470106
HG01504	EUR	0.725163	0.814996	0.858369	0.971	0.588582	0.819001	0.237452
HG01506	EUR	0.725163	0.814996	1.079	0.971	0.588582	1.077	0.392513
HG01507	EUR	0.725163	0.814996	0.858369	0.971	0.588582	1.221	0.354003
HG01509	EUR	1.103	1.055	1.079	1.04822	0.588582	0.819001	0.634442
HG01510	EUR	0.725163	1.227	0.858369	0.971	0.588582	1.077	0.470106
HG01512	EUR	0.725163	0.814996	0.858369	0.971	0.588582	0.819001	0.237452
HG01513	EUR	0.725163	0.814996	0.858369	0.954	0.588582	0.819001	0.233295
HG01515	EUR	0.725163	0.814996	0.858369	0.971	0.588582	1.077	0.312253
HG01516	EUR	0.725163	1.055	0.858369	1.04822	0.588582	0.819001	0.331822
HG01518	EUR	0.725163	0.814996	1.079	0.971	0.588582	0.819001	0.298485
HG01519	EUR	0.725163	0.814996	0.858369	0.971	0.588582	0.819001	0.237452
HG01521	EUR	0.725163	0.814996	1.079	0.954	0.588582	0.819001	0.293259
HG01522	EUR	1.103	1.055	1.079	0.971	0.588582	1.077	0.772842
HG01524	EUR	1.103	1.227	0.858369	0.954	0.588582	1.077	0.70253
HG01525	EUR	0.725163	0.814996	1.079	1.04822	0.588582	1.077	0.423727
HG01527	EUR	0.725163	1.055	0.858369	1.04822	0.588582	1.077	0.436351
HG01528	EUR	0.725163	0.814996	0.858369	0.971	0.588582	1.077	0.312253
HG01530	EUR	0.725163	1.055	1.079	0.971	1.285	1.077	1.1093
HG01531	EUR	0.725163	1.055	1.079	0.971	0.588582	0.819001	0.386385
HG01536	EUR	0.725163	1.055	0.858369	0.971	0.588582	0.819001	0.307378
HG01537	EUR	0.725163	0.814996	0.858369	0.954	0.588582	1.077	0.306786
HG01595	EAS	0.725163	0.814996	1.079	0.971	0.588582	0.819001	0.298485
HG01596	EAS	0.725163	1.227	1.079	1.04822	1.285	0.819001	1.05911
HG01597	EAS	0.725163	0.814996	1.079	1.04822	0.588582	1.077	0.423727
HG01598	EAS	0.725163	0.814996	1.079	1.04822	0.588582	1.077	0.423727
HG01599	EAS	0.725163	1.055	1.165	1.04822	0.588582	0.819001	0.450357
HG01600	EAS	0.725163	0.814996	1.079	1.04822	0.588582	1.077	0.423727
HG01602	EUR	0.725163	0.814996	0.858369	0.971	0.588582	1.077	0.312253
HG01603	EUR	0.725163	1.227	1.079	1.04822	0.588582	1.221	0.723229
HG01605	EUR	0.725163	1.227	0.858369	1.04822	0.588582	0.819001	0.38592
HG01606	EUR	1.103	1.227	0.858369	0.971	0.588582	0.819001	0.543756
HG01607	EUR	0.725163	1.227	1.079	0.971	0.588582	1.077	0.59094
HG01608	EUR	0.725163	0.814996	0.858369	0.971	0.588582	0.819001	0.237452
HG01610	EUR	0.725163	1.055	1.079	0.971	0.588582	1.077	0.508102
HG01612	EUR	0.725163	0.814996	1.165	1.04822	0.588582	0.819001	0.347904
HG01613	EUR	0.725163	0.814996	0.858369	1.04822	1.285	0.819001	0.559634
HG01615	EUR	0.725163	0.814996	1.079	0.971	0.588582	1.221	0.444994
HG01617	EUR	0.725163	1.055	1.165	1.04822	1.285	0.819001	0.983226
HG01618	EUR	1.103	0.814996	1.079	1.04822	0.588582	1.077	0.644505
HG01619	EUR	1.103	0.814996	1.079	0.954	0.588582	0.819001	0.446058
HG01620	EUR	1.103	1.055	0.858369	0.971	0.588582	0.819001	0.467533
HG01623	EUR	0.725163	0.814996	0.858369	1.04822	0.588582	1.221	0.382155
HG01624	EUR	0.725163	0.814996	0.858369	1.04822	0.588582	1.221	0.382155
HG01625	EUR	0.725163	0.814996	0.858369	0.954	0.588582	0.819001	0.233295
HG01626	EUR	0.725163	1.055	1.079	0.971	0.588582	0.819001	0.386385
HG01628	EUR	0.725163	0.814996	1.165	1.04822	0.588582	0.819001	0.347904
HG01630	EUR	0.725163	1.055	0.858369	1.04822	0.588582	0.819001	0.331822
HG01631	EUR	0.725163	1.055	0.858369	0.971	0.588582	1.077	0.404207
HG01632	EUR	0.725163	0.814996	0.858369	0.971	0.588582	0.819001	0.237452
HG01668	EUR	0.725163	1.055	0.858369	0.971	0.588582	1.077	0.404207
HG01669	EUR	0.725163	1.055	0.858369	0.971	0.588582	1.077	0.404207
HG01670	EUR	0.725163	1.227	1.079	0.971	0.588582	0.819001	0.449378
HG01672	EUR	0.725163	0.814996	0.858369	0.971	0.588582	0.819001	0.237452
HG01673	EUR	0.725163	0.814996	0.858369	1.04822	0.588582	0.819001	0.256335
HG01675	EUR	0.725163	0.814996	0.858369	1.04822	0.588582	1.077	0.337085
HG01676	EUR	0.725163	0.814996	0.858369	0.954	0.588582	1.077	0.306786
HG01678	EUR	0.725163	1.055	0.858369	1.04822	0.588582	0.819001	0.331822
HG01679	EUR	0.725163	1.227	0.858369	0.971	0.588582	0.819001	0.357491
HG01680	EUR	0.725163	0.814996	0.858369	0.971	0.588582	1.077	0.312253
HG01682	EUR	0.725163	0.814996	1.079	0.954	0.588582	0.819001	0.293259
HG01684	EUR	0.725163	1.227	1.079	1.04822	0.588582	0.819001	0.485115
HG01685	EUR	0.725163	1.055	1.079	1.04822	1.285	0.819001	0.910644
HG01686	EUR	0.725163	0.814996	1.079	1.04822	0.588582	1.077	0.423727
HG01694	EUR	1.103	0.814996	1.165	1.04822	1.285	1.077	1.51924
HG01695	EUR	0.725163	1.227	1.079	0.971	0.588582	1.077	0.59094
HG01697	EUR	0.725163	1.055	0.858369	0.954	0.588582	0.819001	0.301996
HG01699	EUR	1.103	0.814996	0.858369	1.04822	0.588582	1.077	0.512718
HG01700	EUR	0.725163	1.055	0.858369	1.04822	1.285	1.077	0.952649
HG01702	EUR	0.725163	0.814996	0.858369	0.971	0.588582	0.819001	0.237452
HG01704	EUR	1.103	1.055	1.165	0.971	0.588582	0.819001	0.634547
HG01705	EUR	0.725163	1.227	1.079	0.971	0.588582	0.819001	0.449378
HG01707	EUR	1.379	0.814996	0.858369	1.04822	0.588582	0.819001	0.487457
HG01708	EUR	0.725163	0.814996	1.079	0.954	0.588582	0.819001	0.293259
HG01709	EUR	1.103	0.814996	0.858369	1.04822	0.588582	1.221	0.581271
HG01710	EUR	0.725163	1.055	1.079	0.971	1.285	0.819001	0.843561
HG01746	EUR	0.725163	1.055	0.858369	0.954	0.588582	1.077	0.39713
HG01747	EUR	0.725163	1.055	1.079	0.971	0.588582	1.077	0.508102
HG01756	EUR	0.725163	0.814996	1.165	1.04822	1.285	1.077	0.998821
HG01757	EUR	0.725163	0.814996	0.858369	1.04822	0.588582	0.819001	0.256335
HG01761	EUR	1.103	1.227	1.079	1.04822	0.588582	0.819001	0.737877
HG01762	EUR	0.725163	1.055	0.858369	1.04822	0.588582	1.077	0.436351
HG01765	EUR	0.725163	1.227	0.858369	0.971	0.588582	0.819001	0.357491
HG01766	EUR	0.725163	0.814996	0.858369	0.954	0.588582	1.077	0.306786
HG01767	EUR	0.725163	0.814996	1.079	0.971	1.285	1.077	0.856941
HG01768	EUR	0.725163	0.814996	1.079	0.954	0.588582	0.819001	0.293259
HG01770	EUR	1.103	1.227	1.079	0.971	0.588582	0.819001	0.683521
HG01771	EUR	0.725163	1.055	1.165	0.971	0.588582	0.819001	0.417181
HG01773	EUR	0.725163	0.814996	0.858369	1.04822	0.588582	0.819001	0.256335
HG01775	EUR	1.103	0.814996	0.858369	0.971	0.588582	1.077	0.474949
HG01776	EUR	0.725163	0.814996	1.079	0.954	0.588582	0.819001	0.293259
HG01777	EUR	0.725163	1.055	0.858369	0.971	0.588582	0.819001	0.307378
HG01779	EUR	1.103	1.055	1.079	1.04822	0.588582	1.077	0.834302
HG01781	EUR	0.725163	0.814996	1.079	0.971	0.588582	1.077	0.392513
HG01783	EUR	0.725163	1.055	0.858369	0.971	0.588582	1.077	0.404207
HG01784	EUR	0.725163	1.227	1.079	0.971	0.588582	1.077	0.59094
HG01785	EUR	0.725163	1.055	0.858369	0.954	0.588582	0.819001	0.301996
HG01786	EUR	0.725163	1.055	1.079	0.971	0.588582	1.077	0.508102
HG01789	EUR	1.103	0.814996	0.858369	0.971	0.588582	0.819001	0.361173
HG01790	EUR	1.103	1.055	1.079	1.04822	0.588582	0.819001	0.634442
HG01791	EUR	0.725163	1.055	0.858369	1.04822	0.588582	0.819001	0.331822
HG01840	EAS	0.725163	0.814996	1.079	1.04822	0.588582	1.077	0.423727
HG01841	EAS	0.725163	0.814996	1.165	0.971	0.588582	0.819001	0.322275
HG01842	EAS	0.725163	0.814996	1.079	0.971	0.588582	0.819001	0.298485
HG01843	EAS	0.725163	1.055	0.858369	0.971	0.588582	0.819001	0.307378
HG01844	EAS	0.725163	0.814996	1.079	1.04822	0.588582	1.077	0.423727
HG01845	EAS	1.103	0.814996	1.079	1.04822	0.588582	0.819001	0.490112
HG01846	EAS	0.725163	0.814996	0.858369	1.04822	0.588582	1.077	0.337085
HG01847	EAS	0.725163	0.814996	1.079	0.971	0.588582	1.077	0.392513
HG01848	EAS	0.725163	0.814996	1.165	0.954	0.588582	0.819001	0.316633
HG01849	EAS	0.725163	1.055	1.079	0.954	0.588582	0.819001	0.37962
HG01850	EAS	0.725163	0.814996	1.165	1.04822	0.588582	0.819001	0.347904
HG01851	EAS	1.103	0.814996	1.079	1.04822	0.588582	0.819001	0.490112
HG01852	EAS	0.725163	1.055	1.079	1.04822	0.588582	1.077	0.548509
HG01853	EAS	0.725163	1.055	1.165	1.04822	0.588582	1.077	0.592227
HG01855	EAS	0.725163	0.814996	1.079	1.04822	0.588582	0.819001	0.322222
HG01857	EAS	0.725163	1.055	1.165	1.04822	0.588582	0.819001	0.450357
HG01858	EAS	0.725163	1.055	1.079	0.971	0.588582	0.819001	0.386385
HG01859	EAS	0.725163	0.814996	1.079	1.04822	0.588582	1.077	0.423727
HG01860	EAS	0.725163	1.055	1.079	0.954	0.588582	0.819001	0.37962
HG01861	EAS	0.725163	0.814996	1.079	1.04822	0.588582	0.819001	0.322222
HG01862	EAS	0.725163	1.227	1.079	1.04822	0.588582	0.819001	0.485115
HG01863	EAS	0.725163	0.814996	1.079	1.04822	0.588582	0.819001	0.322222
HG01864	EAS	0.725163	0.814996	1.079	0.971	0.588582	0.819001	0.298485
HG01865	EAS	0.725163	0.814996	1.079	1.04822	0.588582	1.077	0.423727
HG01866	EAS	0.725163	0.814996	0.858369	1.04822	0.588582	0.819001	0.256335
HG01867	EAS	0.725163	0.814996	1.165	0.971	0.588582	0.819001	0.322275
HG01868	EAS	0.725163	0.814996	1.079	0.971	0.588582	1.221	0.444994
HG01869	EAS	0.725163	0.814996	0.858369	0.971	0.588582	1.077	0.312253
HG01870	EAS	0.725163	0.814996	1.165	0.971	1.285	0.819001	0.703597
HG01871	EAS	0.725163	0.814996	1.165	0.971	0.588582	1.077	0.423798
HG01872	EAS	1.103	0.814996	1.079	0.971	0.588582	1.077	0.597027
HG01873	EAS	1.103	0.814996	1.079	1.04822	0.588582	0.819001	0.490112
HG01874	EAS	0.725163	0.814996	1.079	0.971	0.588582	0.819001	0.298485
HG01878	EAS	0.725163	0.814996	1.079	0.971	0.588582	0.819001	0.298485
HG01879	AFR	0.725163	0.814996	0.858369	0.954	0.588582	0.819001	0.233295
HG01880	AFR	0.725163	0.814996	0.858369	0.971	1.285	1.077	0.681716
HG01882	AFR	0.725163	0.814996	1.079	1.04822	0.588582	0.819001	0.322222
HG01883	AFR	0.725163	1.055	0.858369	0.954	0.588582	1.077	0.39713
HG01885	AFR	1.103	0.814996	0.858369	0.971	0.588582	0.819001	0.361173
HG01886	AFR	0.725163	1.227	1.079	0.954	0.588582	0.819001	0.441511
HG01889	AFR	0.725163	0.814996	0.858369	0.971	0.588582	1.077	0.312253
HG01890	AFR	0.725163	0.814996	1.079	0.971	0.588582	0.819001	0.298485
HG01894	AFR	0.725163	0.814996	0.858369	1.04822	0.588582	0.819001	0.256335
HG01896	AFR	0.725163	0.814996	0.858369	0.971	0.588582	1.077	0.312253
HG01912	AFR	0.725163	0.814996	0.858369	0.971	0.588582	1.077	0.312253
HG01914	AFR	0.725163	0.814996	1.079	0.954	0.588582	0.819001	0.293259
HG01915	AFR	0.725163	0.814996	0.858369	0.971	0.588582	0.819001	0.237452
HG01956	AFR	0.725163	0.814996	1.079	0.971	0.588582	1.077	0.392513
HG01958	AFR	1.103	0.814996	0.858369	0.954	0.588582	0.819001	0.35485
HG01985	AFR	0.725163	0.814996	1.079	0.971	0.588582	0.819001	0.298485
HG01986	AFR	0.725163	1.055	0.858369	1.04822	0.588582	1.221	0.494693
HG01988	AFR	1.103	0.814996	0.858369	0.971	0.588582	1.077	0.474949
HG01989	AFR	1.103	0.814996	0.858369	0.954	0.588582	0.819001	0.35485
HG01990	AFR	0.725163	1.055	0.858369	0.954	0.588582	0.819001	0.301996
HG02009	AFR	0.725163	0.814996	0.858369	0.971	0.588582	1.077	0.312253
HG02010	AFR	0.725163	0.814996	0.858369	0.971	0.588582	0.819001	0.237452
HG02012	AFR	0.725163	0.814996	0.858369	1.04822	0.588582	1.077	0.337085
HG02013	AFR	0.725163	1.055	0.858369	0.971	0.588582	0.819001	0.307378
HG02014	AFR	1.103	0.814996	1.165	0.954	0.588582	0.819001	0.481611
HG02016	EAS	0.725163	0.814996	1.079	0.971	0.588582	0.819001	0.298485
HG02017	EAS	0.725163	0.814996	1.165	0.971	0.588582	0.819001	0.322275
HG02019	EAS	0.725163	1.055	1.079	1.04822	0.588582	0.819001	0.417112
HG02020	EAS	0.725163	0.814996	1.079	0.971	0.588582	0.819001	0.298485
HG02023	EAS	0.725163	0.814996	1.079	0.971	0.588582	0.819001	0.298485
HG02025	EAS	0.725163	0.814996	0.858369	0.971	0.588582	0.819001	0.237452
HG02026	EAS	0.725163	0.814996	1.165	1.04822	0.588582	0.819001	0.347904
HG02028	EAS	0.725163	1.055	1.165	1.04822	0.588582	0.819001	0.450357
HG02029	EAS	0.725163	0.814996	0.858369	1.04822	0.588582	0.819001	0.256335
HG02031	EAS	0.725163	0.814996	1.079	0.971	0.588582	0.819001	0.298485
HG02032	EAS	0.725163	0.814996	1.165	1.04822	0.588582	0.819001	0.347904
HG02035	EAS	0.725163	1.055	1.079	1.04822	0.588582	0.819001	0.417112
HG02040	EAS	0.725163	0.814996	0.858369	0.971	1.285	0.819001	0.518408
HG02047	EAS	0.725163	1.055	1.079	1.04822	0.588582	0.819001	0.417112
HG02048	EAS	0.725163	0.814996	0.858369	0.971	0.588582	1.077	0.312253
HG02049	EAS	0.725163	0.814996	1.165	1.04822	0.588582	1.077	0.4575
HG02050	EAS	0.725163	0.814996	0.858369	1.04822	1.285	0.819001	0.559634
HG02051	AFR	0.725163	1.227	0.858369	0.971	0.588582	0.819001	0.357491
HG02052	AFR	0.725163	0.814996	0.858369	0.971	0.588582	0.819001	0.237452
HG02053	AFR	0.725163	0.814996	0.858369	0.971	0.588582	1.077	0.312253
HG02054	AFR	0.725163	1.055	0.858369	0.971	0.588582	0.819001	0.307378
HG02057	EAS	0.725163	0.814996	0.858369	0.971	0.588582	0.819001	0.237452
HG02058	EAS	0.725163	0.814996	1.079	0.971	0.588582	0.819001	0.298485
HG02060	EAS	0.725163	0.814996	1.079	1.04822	0.588582	0.819001	0.322222
HG02061	EAS	0.725163	0.814996	1.079	1.04822	0.588582	0.819001	0.322222
HG02064	EAS	0.725163	1.055	1.079	1.04822	0.588582	0.819001	0.417112
HG02067	EAS	1.103	1.055	1.165	1.04822	0.588582	1.221	1.02124
HG02069	EAS	0.725163	1.055	1.079	0.971	0.588582	0.819001	0.386385
HG02070	EAS	0.725163	0.814996	1.079	1.04822	0.588582	0.819001	0.322222
HG02072	EAS	1.103	0.814996	0.858369	1.04822	0.588582	0.819001	0.389895
HG02073	EAS	0.725163	0.814996	1.079	1.04822	0.588582	0.819001	0.322222
HG02075	EAS	0.725163	1.055	1.079	0.971	0.588582	0.819001	0.386385
HG02076	EAS	0.725163	0.814996	1.079	1.04822	0.588582	0.819001	0.322222
HG02078	EAS	0.725163	1.055	1.079	0.971	0.588582	0.819001	0.386385
HG02079	EAS	0.725163	0.814996	1.079	0.954	0.588582	0.819001	0.293259
HG02081	EAS	0.725163	0.814996	1.079	0.971	0.588582	0.819001	0.298485
HG02082	EAS	0.725163	0.814996	1.079	0.971	0.588582	1.077	0.392513
HG02084	EAS	0.725163	0.814996	1.165	1.04822	0.588582	1.077	0.4575
HG02085	EAS	0.725163	0.814996	0.858369	1.04822	0.588582	0.819001	0.256335
HG02086	EAS	1.103	1.055	0.858369	1.04822	0.588582	0.819001	0.504713
HG02087	EAS	0.725163	1.055	1.079	1.04822	0.588582	0.819001	0.417112
HG02088	EAS	0.725163	0.814996	1.079	1.04822	0.588582	1.077	0.423727
HG02095	AFR	0.725163	0.814996	0.858369	0.954	0.588582	1.077	0.306786
HG02107	AFR	0.725163	1.055	0.858369	0.971	0.588582	1.077	0.404207
HG02108	AFR	0.725163	0.814996	1.079	0.971	0.588582	0.819001	0.298485
HG02111	AFR	0.725163	0.814996	1.079	0.971	0.588582	0.819001	0.298485
HG02113	EAS	0.725163	0.814996	1.079	1.04822	0.588582	0.819001	0.322222
HG02116	EAS	0.725163	0.814996	1.079	1.04822	0.588582	0.819001	0.322222
HG02121	EAS	0.725163	0.814996	1.079	0.971	0.588582	0.819001	0.298485
HG02122	EAS	0.725163	1.055	1.165	1.04822	0.588582	0.819001	0.450357
HG02127	EAS	0.725163	0.814996	1.079	0.971	0.588582	0.819001	0.298485
HG02128	EAS	0.725163	0.814996	1.079	1.04822	0.588582	0.819001	0.322222
HG02130	EAS	0.725163	0.814996	1.079	1.04822	0.588582	1.077	0.423727
HG02131	EAS	0.725163	1.055	1.079	0.971	0.588582	0.819001	0.386385
HG02133	EAS	0.725163	0.814996	1.165	1.04822	0.588582	0.819001	0.347904
HG02134	EAS	0.725163	0.814996	1.079	0.971	0.588582	0.819001	0.298485
HG02136	EAS	0.725163	1.055	0.858369	1.04822	0.588582	1.077	0.436351
HG02137	EAS	0.725163	0.814996	1.079	1.04822	0.588582	0.819001	0.322222
HG02138	EAS	0.725163	0.814996	1.165	0.971	0.588582	0.819001	0.322275
HG02139	EAS	0.725163	1.055	1.079	1.04822	0.588582	1.077	0.548509
HG02140	EAS	0.725163	0.814996	1.079	1.04822	0.588582	0.819001	0.322222
HG02141	EAS	0.725163	0.814996	1.165	0.954	0.588582	0.819001	0.316633
HG02142	EAS	0.725163	0.814996	0.858369	1.04822	0.588582	1.077	0.337085
HG02143	AFR	0.725163	0.814996	0.858369	0.971	0.588582	0.819001	0.237452
HG02144	AFR	0.725163	1.055	0.858369	0.971	0.588582	0.819001	0.307378
HG02215	EUR	0.725163	1.055	0.858369	0.954	0.588582	1.077	0.39713
HG02219	EUR	0.725163	0.814996	0.858369	0.971	0.588582	1.221	0.354003
HG02220	EUR	0.725163	0.814996	1.079	0.971	0.588582	0.819001	0.298485
HG02221	EUR	0.725163	1.055	1.165	0.954	0.588582	1.077	0.538995
HG02223	EUR	0.725163	0.814996	1.079	0.954	0.588582	0.819001	0.293259
HG02224	EUR	1.103	0.814996	1.079	0.971	0.588582	1.077	0.597027
HG02230	EUR	0.725163	1.055	1.079	0.971	0.588582	0.819001	0.386385
HG02231	EUR	1.103	0.814996	0.858369	1.04822	0.588582	1.077	0.512718
HG02232	EUR	0.725163	1.055	1.079	0.971	0.588582	0.819001	0.386385
HG02233	EUR	0.725163	1.055	0.858369	0.971	0.588582	0.819001	0.307378
HG02235	EUR	0.725163	0.814996	0.858369	0.954	0.588582	0.819001	0.233295
HG02236	EUR	0.725163	0.814996	1.079	0.971	0.588582	1.077	0.392513
HG02238	EUR	0.725163	1.055	1.079	0.971	0.588582	1.221	0.576038
HG02239	EUR	0.725163	1.055	0.858369	1.04822	1.285	1.077	0.952649
HG02255	AFR	0.725163	0.814996	0.858369	1.04822	0.588582	1.077	0.337085
HG02256	AFR	0.725163	0.814996	1.165	0.971	0.588582	0.819001	0.322275
HG02281	AFR	0.725163	0.814996	0.858369	0.971	0.588582	1.077	0.312253
HG02282	AFR	1.103	1.055	0.858369	0.954	0.588582	1.221	0.684814
HG02283	AFR	0.725163	1.055	0.858369	0.954	0.588582	0.819001	0.301996
HG02284	AFR	0.725163	0.814996	0.858369	0.971	0.588582	0.819001	0.237452
HG02307	AFR	1.379	0.814996	0.858369	0.954	0.588582	0.819001	0.443642
HG02308	AFR	0.725163	0.814996	0.858369	0.971	0.588582	0.819001	0.237452
HG02309	AFR	0.725163	0.814996	0.858369	0.954	0.588582	1.077	0.306786
HG02314	AFR	0.725163	1.055	0.858369	0.971	0.588582	0.819001	0.307378
HG02315	AFR	0.725163	0.814996	0.858369	0.954	0.588582	1.077	0.306786
HG02317	AFR	0.725163	0.814996	1.165	0.971	0.588582	0.819001	0.322275
HG02318	AFR	0.725163	0.814996	1.079	0.954	0.588582	0.819001	0.293259
HG02322	AFR	0.725163	0.814996	1.079	1.04822	0.588582	0.819001	0.322222
HG02323	AFR	0.725163	0.814996	0.858369	0.954	0.588582	0.819001	0.233295
HG02325	AFR	0.725163	0.814996	1.079	0.971	0.588582	0.819001	0.298485
HG02330	AFR	0.725163	0.814996	1.079	0.954	0.588582	0.819001	0.293259
HG02332	AFR	1.103	0.814996	1.079	0.971	0.588582	1.077	0.597027
HG02334	AFR	0.725163	1.055	1.079	0.971	0.588582	0.819001	0.386385
HG02337	AFR	0.725163	0.814996	1.165	0.971	0.588582	0.819001	0.322275
HG02339	AFR	0.725163	0.814996	0.858369	0.971	0.588582	0.819001	0.237452
HG02343	AFR	0.725163	1.055	0.858369	0.971	0.588582	0.819001	0.307378
HG02419	AFR	0.725163	1.055	1.079	0.954	0.588582	0.819001	0.37962
HG02420	AFR	0.725163	0.814996	0.858369	0.971	0.588582	0.819001	0.237452
HG02427	AFR	0.725163	1.055	0.858369	0.971	0.588582	0.819001	0.307378
HG02429	AFR	0.725163	1.055	0.858369	0.971	0.588582	1.077	0.404207
HG02433	AFR	0.725163	0.814996	0.858369	0.954	1.285	0.819001	0.509332
HG02439	AFR	0.725163	0.814996	0.858369	0.971	0.588582	0.819001	0.237452
HG02442	AFR	0.725163	0.814996	0.858369	1.04822	0.588582	0.819001	0.256335
HG02445	AFR	0.725163	0.814996	1.165	0.971	0.588582	0.819001	0.322275
HG02449	AFR	0.725163	0.814996	1.079	1.04822	0.588582	0.819001	0.322222
HG02450	AFR	1.103	1.055	0.858369	0.971	0.588582	0.819001	0.467533
HG02455	AFR	0.725163	1.227	0.858369	1.04822	1.285	0.819001	0.842546
HG02470	AFR	0.725163	0.814996	1.079	1.04822	1.285	0.819001	0.70348
HG02471	AFR	0.725163	0.814996	1.079	0.971	0.588582	0.819001	0.298485
HG02476	AFR	0.725163	0.814996	0.858369	1.04822	0.588582	1.077	0.337085
HG02477	AFR	0.725163	0.814996	0.858369	0.971	0.588582	0.819001	0.237452
HG02479	AFR	0.725163	1.055	1.079	0.971	0.588582	1.077	0.508102
HG02481	AFR	0.725163	0.814996	0.858369	1.04822	0.588582	1.077	0.337085
HG02484	AFR	0.725163	1.055	0.858369	0.954	0.588582	1.077	0.39713
HG02485	AFR	0.725163	0.814996	0.858369	1.04822	0.588582	1.077	0.337085
HG02489	AFR	0.725163	0.814996	0.858369	1.04822	0.588582	0.819001	0.256335
HG02496	AFR	0.725163	0.814996	1.079	1.04822	0.588582	1.077	0.423727
HG02497	AFR	1.103	0.814996	0.858369	0.954	0.588582	1.077	0.466633
HG02501	AFR	0.725163	0.814996	1.079	0.954	0.588582	0.819001	0.293259
HG02502	AFR	0.725163	1.055	1.079	1.04822	0.588582	0.819001	0.417112
HG02505	AFR	0.725163	0.814996	1.079	0.954	0.588582	1.077	0.385641
HG02508	AFR	0.725163	1.055	0.858369	0.954	0.588582	0.819001	0.301996
HG02511	AFR	0.725163	0.814996	0.858369	1.04822	0.588582	1.077	0.337085
HG02512	EAS	0.725163	1.055	1.079	1.04822	0.588582	0.819001	0.417112
HG02513	EAS	0.725163	0.814996	0.858369	0.971	0.588582	0.819001	0.237452
HG02521	EAS	0.725163	0.814996	1.165	0.971	0.588582	0.819001	0.322275
HG02522	EAS	0.725163	1.055	1.079	1.04822	0.588582	0.819001	0.417112
HG02536	AFR	0.725163	1.055	0.858369	0.971	0.588582	1.077	0.404207
HG02537	AFR	0.725163	0.814996	1.079	0.971	0.588582	1.077	0.392513
HG02541	AFR	0.725163	1.055	0.858369	1.04822	0.588582	0.819001	0.331822
HG02545	AFR	0.725163	0.814996	0.858369	0.971	0.588582	0.819001	0.237452
HG02546	AFR	1.103	1.055	0.858369	0.954	0.588582	1.077	0.60405
HG02549	AFR	0.725163	0.814996	0.858369	0.971	0.588582	0.819001	0.237452
HG02554	AFR	0.725163	1.055	1.079	0.971	0.588582	0.819001	0.386385
HG02555	AFR	0.725163	0.814996	1.079	0.971	0.588582	0.819001	0.298485
HG02557	AFR	0.725163	0.814996	0.858369	0.954	0.588582	1.077	0.306786
HG02558	AFR	0.725163	1.055	1.079	0.971	0.588582	0.819001	0.386385
HG02577	AFR	0.725163	0.814996	1.079	0.971	0.588582	1.077	0.392513
HG02580	AFR	1.103	1.055	1.079	1.04822	0.588582	1.077	0.834302
HG03642	SAS	0.725163	1.227	1.165	0.971	0.588582	0.819001	0.485195
HG03643	SAS	1.103	0.814996	1.079	0.971	0.588582	0.819001	0.454007
HG03644	SAS	0.725163	0.814996	1.079	0.954	0.588582	1.077	0.385641
HG03645	SAS	0.725163	0.814996	1.079	0.971	0.588582	1.077	0.392513
HG03646	SAS	1.103	0.814996	1.165	0.971	0.588582	0.819001	0.490193
HG03672	SAS	0.725163	0.814996	1.079	0.971	0.588582	0.819001	0.298485
HG03673	SAS	1.103	0.814996	1.079	1.04822	1.285	0.819001	1.07002
HG03679	SAS	0.725163	1.055	1.079	1.04822	1.285	1.077	1.19751
HG03680	SAS	0.725163	0.814996	0.858369	0.971	0.588582	1.077	0.312253
HG03681	SAS	0.725163	1.055	0.858369	0.971	0.588582	0.819001	0.307378
HG03684	SAS	0.725163	0.814996	1.165	0.971	1.285	0.819001	0.703597
HG03685	SAS	0.725163	1.055	1.165	0.971	1.285	0.819001	0.910795
HG03686	SAS	0.725163	0.814996	1.079	1.04822	1.699	0.819001	0.930126
HG03687	SAS	0.725163	1.055	1.079	0.971	0.588582	1.077	0.508102
HG03689	SAS	0.725163	1.055	1.079	1.04822	1.285	0.819001	0.910644
HG03690	SAS	0.725163	0.814996	0.858369	0.971	0.588582	0.819001	0.237452
HG03691	SAS	0.725163	0.814996	1.079	0.971	0.588582	0.819001	0.298485
HG03692	SAS	0.725163	0.814996	1.079	1.04822	1.285	0.819001	0.70348
HG03693	SAS	0.725163	0.814996	1.165	0.954	0.588582	0.819001	0.316633
HG03694	SAS	0.725163	0.814996	1.165	0.971	1.285	0.819001	0.703597
HG03695	SAS	0.725163	0.814996	1.079	1.04822	0.588582	0.819001	0.322222
HG03696	SAS	0.725163	0.814996	1.079	0.971	1.285	0.819001	0.651657
HG03697	SAS	0.725163	0.814996	1.079	1.04822	1.285	0.819001	0.70348
HG03698	SAS	0.725163	1.055	1.079	1.04822	0.588582	0.819001	0.417112
HG03711	SAS	0.725163	1.055	1.079	1.04822	0.588582	1.221	0.621847
HG03733	SAS	1.103	0.814996	1.165	1.04822	0.588582	1.077	0.695874
HG03736	SAS	0.725163	1.055	1.165	0.971	0.588582	0.819001	0.417181
HG03738	SAS	0.725163	0.814996	1.079	0.971	0.588582	0.819001	0.298485
HG03740	SAS	0.725163	0.814996	1.079	0.971	1.285	0.819001	0.651657
HG03741	SAS	0.725163	0.814996	1.079	1.04822	0.588582	1.077	0.423727
HG03743	SAS	1.103	1.055	1.165	1.04822	0.588582	0.819001	0.685009
HG03744	SAS	0.725163	0.814996	1.165	0.971	1.285	0.819001	0.703597
HG03745	SAS	0.725163	0.814996	1.079	0.971	1.285	1.077	0.856941
HG03746	SAS	0.725163	0.814996	1.079	1.04822	0.588582	0.819001	0.322222
HG03750	SAS	0.725163	1.055	0.858369	0.971	0.588582	1.077	0.404207
HG03752	SAS	1.103	0.814996	0.858369	0.971	1.285	0.819001	0.788518
HG03753	SAS	0.725163	0.814996	1.165	1.04822	0.588582	0.819001	0.347904
HG03754	SAS	0.725163	1.055	1.079	1.04822	0.588582	1.077	0.548509
HG03755	SAS	0.725163	1.055	1.165	0.971	0.588582	0.819001	0.417181
HG03756	SAS	0.725163	1.055	1.079	0.971	0.588582	0.819001	0.386385
HG03757	SAS	0.725163	0.814996	0.858369	1.04822	1.285	0.819001	0.559634
HG03760	SAS	0.725163	0.814996	1.079	1.04822	0.588582	0.819001	0.322222
HG03836	SAS	0.725163	0.814996	0.858369	1.04822	1.699	1.077	0.973029
HG03837	SAS	0.725163	0.814996	1.079	1.04822	0.588582	0.819001	0.322222
HG03838	SAS	0.725163	1.055	1.079	1.04822	1.285	0.819001	0.910644
HG03844	SAS	0.725163	0.814996	1.079	0.971	1.285	0.819001	0.651657
HG03846	SAS	0.725163	0.814996	1.079	1.04822	1.285	0.819001	0.70348
HG03848	SAS	0.725163	0.814996	1.079	0.971	0.588582	0.819001	0.298485
HG03849	SAS	0.725163	0.814996	1.079	0.971	1.285	0.819001	0.651657
HG03850	SAS	0.725163	0.814996	1.079	0.971	1.285	0.819001	0.651657
HG03851	SAS	0.725163	0.814996	0.858369	1.04822	1.285	0.819001	0.559634
HG03854	SAS	0.725163	1.227	1.079	1.04822	0.588582	1.077	0.637934
HG03856	SAS	0.725163	0.814996	1.079	1.04822	1.699	0.819001	0.930126
HG03857	SAS	0.725163	1.055	1.079	1.04822	0.588582	0.819001	0.417112
HG03858	SAS	0.725163	0.814996	1.079	1.04822	0.588582	0.819001	0.322222
HG03884	SAS	0.725163	0.814996	1.165	0.971	0.588582	1.077	0.423798
HG03885	SAS	0.725163	1.055	1.079	0.971	0.588582	0.819001	0.386385
HG03886	SAS	0.725163	0.814996	0.858369	1.04822	1.285	1.077	0.735929
HG03887	SAS	0.725163	1.055	1.079	1.04822	1.285	0.819001	0.910644
HG03888	SAS	0.725163	1.055	1.079	0.971	1.285	1.077	1.1093
HG03890	SAS	0.725163	1.055	0.858369	0.954	0.588582	0.819001	0.301996
HG03894	SAS	0.725163	0.814996	0.858369	1.04822	1.699	0.819001	0.739937
HG03895	SAS	0.725163	0.814996	0.858369	1.04822	1.699	0.819001	0.739937
HG03896	SAS	0.725163	1.055	0.858369	0.954	0.588582	0.819001	0.301996
HG03897	SAS	0.725163	0.814996	1.079	0.971	1.285	0.819001	0.651657
HG03898	SAS	1.103	1.055	0.858369	1.04822	1.285	0.819001	1.1019
HG03899	SAS	1.103	0.814996	1.079	1.04822	0.588582	1.077	0.644505
HG03900	SAS	0.725163	0.814996	1.079	1.04822	0.588582	0.819001	0.322222
HG03943	SAS	0.725163	0.814996	1.079	1.04822	1.285	0.819001	0.70348
HG03944	SAS	0.725163	1.055	1.079	0.971	1.285	1.077	1.1093
HG03945	SAS	1.379	0.814996	0.858369	0.971	0.588582	1.221	0.673186
HG03947	SAS	0.725163	0.814996	1.165	0.971	0.588582	0.819001	0.322275
HG03949	SAS	1.103	0.814996	1.165	0.971	0.588582	0.819001	0.490193
HG03950	SAS	0.725163	0.814996	1.079	1.04822	0.588582	0.819001	0.322222
HG03951	SAS	0.725163	1.055	1.079	1.04822	0.588582	0.819001	0.417112
HG03953	SAS	0.725163	0.814996	0.858369	1.04822	0.588582	0.819001	0.256335
HG03955	SAS	0.725163	0.814996	1.165	1.04822	0.588582	1.077	0.4575
HG03985	SAS	0.725163	0.814996	1.079	1.04822	1.285	0.819001	0.70348
HG03986	SAS	0.725163	0.814996	1.165	1.04822	0.588582	0.819001	0.347904
HG03989	SAS	0.725163	0.814996	0.858369	1.04822	0.588582	0.819001	0.256335
HG03990	SAS	0.725163	0.814996	1.165	1.04822	1.285	0.819001	0.75955
HG03991	SAS	0.725163	0.814996	1.079	1.04822	1.285	1.077	0.925088
HG03995	SAS	0.725163	0.814996	0.858369	0.971	0.588582	0.819001	0.237452
HG03998	SAS	0.725163	0.814996	1.079	0.971	1.285	1.077	0.856941
HG03999	SAS	0.725163	0.814996	1.079	0.971	0.588582	1.077	0.392513
HG04003	SAS	0.725163	1.055	1.165	1.04822	1.699	0.819001	1.3
HG04006	SAS	0.725163	0.814996	0.858369	0.971	1.699	0.819001	0.685429
HG04029	SAS	0.725163	0.814996	1.079	0.971	1.285	0.819001	0.651657
HG04033	SAS	0.725163	1.055	1.079	1.04822	0.588582	0.819001	0.417112
HG04035	SAS	0.725163	0.814996	1.079	1.04822	0.588582	1.077	0.423727
HG04038	SAS	0.725163	1.055	1.079	0.971	0.588582	1.077	0.508102
HG04039	SAS	0.725163	0.814996	1.079	1.04822	0.588582	0.819001	0.322222
HG04042	SAS	0.725163	0.814996	1.165	0.971	0.588582	1.077	0.423798
HG04047	SAS	0.725163	0.814996	0.858369	0.971	0.588582	0.819001	0.237452
HG04075	SAS	0.725163	0.814996	1.079	1.04822	1.285	1.077	0.925088
HG04099	SAS	0.725163	0.814996	1.165	1.04822	0.588582	0.819001	0.347904
HG04100	SAS	0.725163	0.814996	1.079	1.04822	1.285	0.819001	0.70348
HG04106	SAS	0.725163	0.814996	1.079	0.971	0.588582	0.819001	0.298485
HG04107	SAS	0.725163	1.055	1.079	1.04822	1.285	0.819001	0.910644
HG04210	SAS	1.379	0.814996	1.079	0.971	1.699	0.819001	1.63847
HG04227	SAS	0.725163	1.055	0.858369	1.04822	1.285	1.077	0.952649
HG04229	SAS	0.725163	0.814996	1.079	1.04822	1.285	1.077	0.925088
NA18939	EAS	0.725163	0.814996	0.858369	0.954	0.588582	0.819001	0.233295
NA18940	EAS	0.725163	0.814996	1.165	1.04822	0.588582	0.819001	0.347904
NA18941	EAS	0.725163	0.814996	0.858369	1.04822	0.588582	0.819001	0.256335
NA18942	EAS	0.725163	1.055	1.079	0.971	0.588582	0.819001	0.386385
NA18943	EAS	0.725163	0.814996	0.858369	0.971	0.588582	1.077	0.312253
NA18944	EAS	0.725163	1.055	1.165	1.04822	0.588582	0.819001	0.450357
NA18945	EAS	0.725163	0.814996	0.858369	1.04822	0.588582	1.077	0.337085
NA18946	EAS	0.725163	0.814996	1.165	1.04822	0.588582	1.077	0.4575
NA18947	EAS	0.725163	0.814996	0.858369	1.04822	0.588582	1.077	0.337085
NA18948	EAS	0.725163	0.814996	1.079	1.04822	0.588582	0.819001	0.322222
NA18949	EAS	0.725163	1.055	1.165	1.04822	0.588582	0.819001	0.450357
NA18950	EAS	0.725163	0.814996	0.858369	1.04822	0.588582	0.819001	0.256335
NA18951	EAS	0.725163	0.814996	0.858369	1.04822	0.588582	1.077	0.337085
NA18952	EAS	0.725163	0.814996	1.165	1.04822	0.588582	0.819001	0.347904
NA18953	EAS	0.725163	0.814996	0.858369	0.971	0.588582	0.819001	0.237452
NA18954	EAS	0.725163	0.814996	0.858369	1.04822	0.588582	0.819001	0.256335
NA18956	EAS	0.725163	0.814996	0.858369	0.971	0.588582	1.077	0.312253
NA18957	EAS	0.725163	0.814996	0.858369	1.04822	0.588582	0.819001	0.256335
NA18959	EAS	0.725163	0.814996	1.079	1.04822	0.588582	0.819001	0.322222
NA18960	EAS	0.725163	0.814996	1.079	1.04822	0.588582	0.819001	0.322222
NA18961	EAS	0.725163	0.814996	1.079	0.971	0.588582	0.819001	0.298485
NA18962	EAS	0.725163	0.814996	1.165	0.971	0.588582	1.077	0.423798
NA18963	EAS	0.725163	1.055	1.079	1.04822	0.588582	1.077	0.548509
NA18964	EAS	0.725163	1.055	1.079	1.04822	0.588582	0.819001	0.417112
NA18965	EAS	1.103	0.814996	1.079	0.971	0.588582	0.819001	0.454007
NA18966	EAS	0.725163	0.814996	1.165	0.971	0.588582	0.819001	0.322275
NA18967	EAS	0.725163	0.814996	1.079	1.04822	0.588582	1.077	0.423727
NA18968	EAS	0.725163	0.814996	1.079	1.04822	0.588582	0.819001	0.322222
NA18969	EAS	0.725163	0.814996	1.079	0.954	0.588582	0.819001	0.293259
NA18970	EAS	0.725163	0.814996	1.079	0.971	0.588582	0.819001	0.298485
NA18971	EAS	0.725163	0.814996	0.858369	1.04822	0.588582	1.077	0.337085
NA18972	EAS	0.725163	1.055	1.079	0.971	0.588582	1.077	0.508102
NA18973	EAS	0.725163	0.814996	1.079	0.971	0.588582	0.819001	0.298485
NA18974	EAS	0.725163	0.814996	1.079	0.971	0.588582	1.077	0.392513
NA18975	EAS	1.103	0.814996	1.079	0.971	0.588582	1.077	0.597027
NA18976	EAS	0.725163	0.814996	0.858369	0.971	0.588582	1.077	0.312253
NA18977	EAS	0.725163	1.055	1.079	0.971	0.588582	1.077	0.508102
NA18978	EAS	0.725163	0.814996	1.165	0.971	0.588582	0.819001	0.322275
NA18979	EAS	0.725163	1.055	1.079	1.04822	0.588582	0.819001	0.417112
NA18980	EAS	0.725163	0.814996	1.079	1.04822	0.588582	0.819001	0.322222
NA18981	EAS	0.725163	0.814996	1.165	1.04822	0.588582	1.077	0.4575
NA18982	EAS	0.725163	0.814996	1.079	1.04822	0.588582	1.221	0.480382
NA18983	EAS	1.103	0.814996	1.165	1.04822	0.588582	1.221	0.788916
NA18984	EAS	0.725163	0.814996	1.079	0.971	0.588582	1.077	0.392513
NA18985	EAS	0.725163	0.814996	1.165	0.971	0.588582	1.077	0.423798
NA18986	EAS	0.725163	0.814996	1.079	0.971	0.588582	1.077	0.392513
NA18987	EAS	0.725163	1.055	1.079	0.971	0.588582	0.819001	0.386385
NA18988	EAS	0.725163	0.814996	1.079	1.04822	0.588582	1.077	0.423727
NA18989	EAS	0.725163	1.055	1.079	1.04822	0.588582	1.077	0.548509
NA18990	EAS	0.725163	0.814996	1.079	0.971	0.588582	0.819001	0.298485
NA18991	EAS	0.725163	0.814996	1.165	0.971	0.588582	0.819001	0.322275
NA18992	EAS	0.725163	0.814996	1.079	1.04822	0.588582	0.819001	0.322222
NA18993	EAS	0.725163	0.814996	1.165	1.04822	0.588582	1.077	0.4575
NA18994	EAS	0.725163	1.055	1.079	1.04822	0.588582	0.819001	0.417112
NA18995	EAS	0.725163	1.055	1.079	0.971	0.588582	1.077	0.508102
NA18997	EAS	0.725163	1.055	1.165	1.04822	0.588582	0.819001	0.450357
NA18998	EAS	0.725163	0.814996	1.165	0.971	0.588582	0.819001	0.322275
NA18999	EAS	0.725163	1.055	0.858369	1.04822	0.588582	1.077	0.436351
NA19000	EAS	0.725163	0.814996	1.079	1.04822	0.588582	1.077	0.423727
NA19001	EAS	0.725163	0.814996	0.858369	1.04822	0.588582	0.819001	0.256335
NA19002	EAS	0.725163	1.055	1.079	0.971	0.588582	1.077	0.508102
NA19003	EAS	0.725163	0.814996	1.079	0.971	0.588582	0.819001	0.298485
NA19004	EAS	0.725163	0.814996	1.079	0.971	0.588582	1.077	0.392513
NA19005	EAS	0.725163	0.814996	1.079	1.04822	0.588582	0.819001	0.322222
NA19006	EAS	0.725163	1.055	1.165	1.04822	0.588582	0.819001	0.450357
NA19007	EAS	0.725163	1.055	1.165	1.04822	0.588582	0.819001	0.450357
NA19009	EAS	0.725163	1.055	1.079	0.954	0.588582	0.819001	0.37962
NA19010	EAS	0.725163	0.814996	1.079	0.971	0.588582	0.819001	0.298485
NA19011	EAS	0.725163	0.814996	1.165	1.04822	0.588582	0.819001	0.347904
NA19012	EAS	0.725163	0.814996	1.079	0.954	0.588582	1.077	0.385641
NA19054	EAS	0.725163	0.814996	1.079	1.04822	0.588582	1.077	0.423727
NA19055	EAS	0.725163	0.814996	1.165	1.04822	0.588582	1.077	0.4575
NA19056	EAS	0.725163	1.055	1.079	0.971	0.588582	0.819001	0.386385
NA19057	EAS	0.725163	0.814996	1.079	1.04822	0.588582	1.077	0.423727
NA19058	EAS	0.725163	0.814996	0.858369	1.04822	0.588582	0.819001	0.256335
NA19059	EAS	0.725163	0.814996	1.079	1.04822	0.588582	0.819001	0.322222
NA19060	EAS	0.725163	0.814996	1.165	0.971	0.588582	0.819001	0.322275
NA19062	EAS	0.725163	0.814996	0.858369	0.971	0.588582	0.819001	0.237452
NA19063	EAS	1.103	0.814996	0.858369	0.971	0.588582	0.819001	0.361173
NA19064	EAS	0.725163	0.814996	0.858369	0.971	0.588582	0.819001	0.237452
NA19065	EAS	0.725163	1.055	1.165	1.04822	0.588582	1.077	0.592227
NA19066	EAS	0.725163	1.055	0.858369	1.04822	0.588582	1.077	0.436351
NA19067	EAS	0.725163	1.055	1.165	0.971	0.588582	1.077	0.5486
NA19068	EAS	0.725163	0.814996	1.165	1.04822	0.588582	0.819001	0.347904
NA19070	EAS	0.725163	0.814996	1.079	1.04822	0.588582	0.819001	0.322222
NA19072	EAS	0.725163	0.814996	1.079	1.04822	0.588582	0.819001	0.322222
NA19074	EAS	0.725163	0.814996	1.079	1.04822	0.588582	1.077	0.423727
NA19075	EAS	1.103	0.814996	1.165	0.971	0.588582	1.077	0.644612
NA19076	EAS	0.725163	0.814996	1.079	0.971	0.588582	1.077	0.392513
NA19077	EAS	0.725163	0.814996	1.079	1.04822	0.588582	0.819001	0.322222
NA19078	EAS	0.725163	0.814996	1.079	1.04822	0.588582	1.077	0.423727
NA19079	EAS	0.725163	0.814996	1.079	1.04822	0.588582	1.077	0.423727
NA19080	EAS	0.725163	0.814996	1.079	1.04822	0.588582	1.077	0.423727
NA19081	EAS	0.725163	1.055	1.079	1.04822	0.588582	1.077	0.548509
NA19082	EAS	0.725163	0.814996	1.079	0.971	0.588582	1.077	0.392513
NA19083	EAS	0.725163	0.814996	1.079	0.954	0.588582	0.819001	0.293259
NA19084	EAS	0.725163	0.814996	1.079	1.04822	0.588582	0.819001	0.322222
NA19085	EAS	0.725163	1.055	0.858369	0.971	0.588582	0.819001	0.307378
NA19086	EAS	0.725163	1.055	1.079	0.971	0.588582	0.819001	0.386385
NA19087	EAS	0.725163	0.814996	1.079	1.04822	0.588582	1.077	0.423727
NA19088	EAS	0.725163	0.814996	1.079	1.04822	0.588582	1.077	0.423727
NA19089	EAS	0.725163	0.814996	1.079	1.04822	0.588582	1.077	0.423727
NA19090	EAS	0.725163	1.055	1.165	1.04822	0.588582	1.077	0.592227
NA19091	EAS	0.725163	0.814996	0.858369	0.954	0.588582	0.819001	0.233295
NA20502	EUR	1.103	1.227	0.858369	0.971	0.588582	1.077	0.715049
NA20503	EUR	1.379	0.814996	1.079	1.04822	0.588582	1.077	0.805777
NA20504	EUR	0.725163	1.227	0.858369	0.954	0.588582	1.221	0.523631
NA20505	EUR	1.103	0.814996	1.079	0.971	0.588582	1.221	0.676852
NA20506	EUR	0.725163	1.055	0.858369	0.954	0.588582	0.819001	0.301996
NA20507	EUR	0.725163	0.814996	1.079	0.971	0.588582	1.077	0.392513
NA20508	EUR	0.725163	1.055	1.079	0.971	0.588582	0.819001	0.386385
NA20509	EUR	0.725163	0.814996	1.165	0.971	0.588582	0.819001	0.322275
NA20510	EUR	0.725163	0.814996	1.079	1.04822	0.588582	1.077	0.423727
NA20511	EUR	0.725163	1.227	1.079	0.971	1.285	1.077	1.29015
NA20512	EUR	0.725163	0.814996	1.079	0.971	0.588582	0.819001	0.298485
NA20513	EUR	0.725163	0.814996	0.858369	1.04822	0.588582	1.077	0.337085
NA20514	EUR	0.725163	0.814996	1.079	0.971	0.588582	1.077	0.392513
NA20515	EUR	0.725163	1.227	0.858369	1.04822	1.285	0.819001	0.842546
NA20516	EUR	1.103	0.814996	0.858369	0.954	0.588582	0.819001	0.35485
NA20517	EUR	1.103	1.055	0.858369	1.04822	0.588582	0.819001	0.504713
NA20518	EUR	1.103	0.814996	0.858369	0.971	0.588582	0.819001	0.361173
NA20519	EUR	0.725163	0.814996	0.858369	0.971	1.285	1.077	0.681716
NA20520	EUR	1.103	1.055	0.858369	1.04822	0.588582	0.819001	0.504713
NA20521	EUR	0.725163	0.814996	0.858369	0.954	0.588582	1.077	0.306786
NA20522	EUR	0.725163	0.814996	0.858369	1.04822	1.285	0.819001	0.559634
NA20524	EUR	0.725163	0.814996	1.079	0.971	0.588582	0.819001	0.298485
NA20525	EUR	0.725163	0.814996	1.079	1.04822	0.588582	0.819001	0.322222
NA20527	EUR	0.725163	0.814996	1.079	1.04822	0.588582	0.819001	0.322222
NA20528	EUR	0.725163	1.055	0.858369	0.971	1.285	0.819001	0.671072
NA20529	EUR	0.725163	1.055	1.079	0.954	0.588582	0.819001	0.37962
NA20530	EUR	0.725163	0.814996	1.079	0.971	0.588582	1.221	0.444994
NA20531	EUR	1.103	0.814996	1.079	1.04822	0.588582	1.221	0.730678
NA20532	EUR	0.725163	1.055	0.858369	0.971	0.588582	1.077	0.404207
NA20533	EUR	1.103	0.814996	1.079	0.971	0.588582	1.077	0.597027
NA20534	EUR	0.725163	1.055	0.858369	1.04822	1.285	1.077	0.952649
NA20535	EUR	0.725163	1.055	1.079	0.954	0.588582	0.819001	0.37962
NA20536	EUR	0.725163	1.055	0.858369	0.971	0.588582	0.819001	0.307378
NA20538	EUR	0.725163	0.814996	1.079	1.04822	0.588582	0.819001	0.322222
NA20539	EUR	0.725163	1.055	0.858369	0.971	0.588582	0.819001	0.307378
NA20540	EUR	0.725163	0.814996	0.858369	1.04822	0.588582	1.077	0.337085
NA20541	EUR	1.103	0.814996	0.858369	1.04822	0.588582	0.819001	0.389895
NA20542	EUR	0.725163	0.814996	0.858369	1.04822	0.588582	0.819001	0.256335
NA20543	EUR	1.103	1.055	0.858369	0.971	0.588582	1.221	0.697017
NA20544	EUR	0.725163	1.055	1.079	1.04822	1.285	0.819001	0.910644
NA20581	EUR	0.725163	0.814996	0.858369	1.04822	0.588582	0.819001	0.256335
NA20582	EUR	0.725163	0.814996	1.079	1.04822	0.588582	1.077	0.423727
NA20585	EUR	0.725163	1.055	1.079	1.04822	0.588582	1.221	0.621847
NA20586	EUR	0.725163	1.055	1.079	1.04822	0.588582	0.819001	0.417112
NA20587	EUR	0.725163	0.814996	1.165	1.04822	0.588582	1.221	0.51867
NA20588	EUR	0.725163	1.227	1.079	1.04822	0.588582	0.819001	0.485115
NA20589	EUR	1.103	0.814996	1.079	0.971	0.588582	0.819001	0.454007
NA20752	EUR	0.725163	0.814996	1.079	1.04822	1.285	1.077	0.925088
NA20753	EUR	1.103	0.814996	0.858369	1.04822	0.588582	1.077	0.512718
NA20754	EUR	1.103	0.814996	0.858369	0.954	0.588582	0.819001	0.35485
NA20755	EUR	0.725163	1.227	1.079	1.04822	0.588582	0.819001	0.485115
NA20756	EUR	0.725163	1.055	0.858369	0.954	0.588582	0.819001	0.301996
NA20757	EUR	0.725163	0.814996	1.079	0.971	1.285	1.077	0.856941
NA20758	EUR	0.725163	0.814996	1.079	0.971	1.285	1.077	0.856941
NA20759	EUR	0.725163	0.814996	0.858369	0.971	0.588582	0.819001	0.237452
NA20760	EUR	0.725163	0.814996	0.858369	0.971	0.588582	0.819001	0.237452
NA20761	EUR	0.725163	1.055	1.165	0.971	1.285	1.221	1.35785
NA20762	EUR	1.103	0.814996	1.079	0.954	0.588582	0.819001	0.446058
NA20763	EUR	1.103	0.814996	1.079	1.04822	0.588582	0.819001	0.490112
NA20764	EUR	0.725163	1.055	0.858369	0.971	1.285	0.819001	0.671072
NA20765	EUR	0.725163	0.814996	0.858369	0.954	0.588582	1.077	0.306786
NA20766	EUR	1.103	1.055	0.858369	0.954	0.588582	1.221	0.684814
NA20767	EUR	0.725163	0.814996	1.079	0.954	0.588582	0.819001	0.293259
NA20768	EUR	0.725163	0.814996	1.165	0.971	0.588582	0.819001	0.322275
NA20769	EUR	0.725163	0.814996	1.079	1.04822	0.588582	0.819001	0.322222
NA20770	EUR	0.725163	1.055	0.858369	0.971	1.285	1.077	0.882471
NA20771	EUR	0.725163	1.055	0.858369	0.954	0.588582	0.819001	0.301996
NA20772	EUR	1.103	0.814996	1.079	1.04822	1.285	1.077	1.40709
NA20773	EUR	0.725163	1.055	0.858369	0.954	0.588582	1.077	0.39713
NA20774	EUR	1.103	0.814996	1.165	1.04822	0.588582	0.819001	0.529175
NA20775	EUR	1.103	1.055	0.858369	0.971	1.285	1.221	1.52174
NA20778	EUR	0.725163	0.814996	0.858369	0.971	0.588582	0.819001	0.237452
NA20783	EUR	0.725163	0.814996	0.858369	0.971	0.588582	1.077	0.312253
NA20785	EUR	0.725163	0.814996	1.079	0.954	0.588582	0.819001	0.293259
NA20786	EUR	0.725163	0.814996	0.858369	0.971	0.588582	1.077	0.312253
NA20787	EUR	0.725163	1.055	1.079	0.954	0.588582	1.077	0.499207
NA20790	EUR	0.725163	1.227	1.079	0.971	0.588582	1.077	0.59094
NA20792	EUR	1.103	0.814996	0.858369	0.971	0.588582	0.819001	0.361173
NA20795	EUR	0.725163	1.227	0.858369	1.04822	1.285	0.819001	0.842546
NA20796	EUR	0.725163	0.814996	0.858369	0.954	0.588582	1.221	0.347805
NA20797	EUR	0.725163	0.814996	0.858369	1.04822	0.588582	1.077	0.337085
NA20798	EUR	0.725163	0.814996	0.858369	1.04822	0.588582	0.819001	0.256335
NA20799	EUR	0.725163	1.055	0.858369	0.971	0.588582	0.819001	0.307378
NA20800	EUR	0.725163	0.814996	0.858369	1.04822	0.588582	1.077	0.337085
NA20801	EUR	0.725163	1.055	0.858369	0.954	0.588582	0.819001	0.301996
NA20802	EUR	0.725163	0.814996	0.858369	0.971	0.588582	0.819001	0.237452
NA20803	EUR	0.725163	1.227	0.858369	1.04822	1.285	0.819001	0.842546
NA20804	EUR	0.725163	0.814996	1.079	1.04822	1.285	1.077	0.925088
NA20805	EUR	0.725163	0.814996	1.079	0.971	0.588582	1.221	0.444994
NA20806	EUR	1.103	0.814996	1.079	0.954	0.588582	0.819001	0.446058
NA20807	EUR	0.725163	0.814996	0.858369	0.954	0.588582	1.221	0.347805
NA20808	EUR	0.725163	1.055	0.858369	0.971	1.285	0.819001	0.671072
NA20809	EUR	0.725163	1.055	1.079	1.04822	0.588582	0.819001	0.417112
NA20810	EUR	1.103	0.814996	0.858369	0.971	0.588582	1.077	0.474949
NA20811	EUR	0.725163	0.814996	0.858369	0.954	0.588582	0.819001	0.233295
NA20812	EUR	0.725163	0.814996	0.858369	0.971	0.588582	1.077	0.312253
NA20813	EUR	0.725163	1.055	0.858369	1.04822	0.588582	1.077	0.436351
NA20814	EUR	1.379	1.227	0.858369	0.971	0.588582	0.819001	0.679819
NA20815	EUR	0.725163	1.055	1.079	0.971	0.588582	0.819001	0.386385
NA20818	EUR	1.379	1.055	0.858369	1.04822	1.285	1.077	1.8116
NA20819	EUR	1.103	0.814996	0.858369	0.971	1.285	0.819001	0.788518
NA20821	EUR	1.103	1.055	0.858369	0.971	0.588582	0.819001	0.467533
NA20822	EUR	1.103	1.055	0.858369	0.971	0.588582	0.819001	0.467533
NA20826	EUR	0.725163	1.055	1.079	0.971	0.588582	1.077	0.508102
NA20827	EUR	0.725163	0.814996	1.079	0.971	0.588582	0.819001	0.298485
NA20828	EUR	0.725163	1.055	1.079	1.04822	0.588582	1.077	0.548509
NA20832	EUR	0.725163	1.227	1.079	0.971	0.588582	1.077	0.59094

## Sheet: 6
	over_1	under_1
AFR	0	100
EAS	0.985222	99.0148
EUR	5.69307	94.3069
SAS	6.86275	93.1373
